# Supplementary material for: Efficient electrochemical production of glucaric acid and H2 via glucose electrolysis
Source: Nat Commun. 2020 Jan 14;11:265. doi: 10.1038/s41467-019-14157-3 (PMC6959317; doi:10.1038/s41467-019-14157-3)
Supplement: Supplementary file 2 — Supplementary Dataset [file 41467_2019_14157_MOESM2_ESM.xlsx]

## Sheet: Figure 1b
41.3	100	18.4	12.7	44.49	100	20	186.667	0.01	2.04187
48.6	80	30.3	38	51.846	49.3	20.02	180	0.015	2.12063
70.6	30	35.7	115	76.376	30.2	20.04	213.333	0.02	1.99319
		37.3	8.06			20.06	233.333	0.02501	1.77909
		43.4	25.3			20.08	173.333	0.03001	1.57806
		47.5	1.15			20.1	213.333	0.03501	1.62949
		53.8	10.4			20.12	233.333	0.04001	1.67229
		57.4	32.2			20.14	153.333	0.04501	1.64911
		63	39.1			20.16	173.333	0.05001	1.54014
		65.3	1.15			20.18	160	0.05502	1.49836
		71.5	2.3			20.2	140	0.06002	1.4264
		73.4	1.25			20.22	146.667	0.06502	1.3883
		75.6	1.15			20.24	193.333	0.07002	1.40963
						20.26	226.667	0.07502	1.44946
						20.28	200	0.08002	1.45855
						20.3	240	0.08503	1.44179
						20.32	146.667	0.09003	1.38922
						20.34	173.333	0.09503	0
						20.36	193.333	0.10003	0
						20.38	200	0.10503	0
						20.4	166.667	0.11003	0
						20.42	213.333	0.11504	3.4881e-05
						20.44	226.667	0.12004	0.00496
						20.46	206.667	0.12504	0.0321
						20.48	220	0.13004	0.05193
						20.5	173.333	0.13504	0.0929
						20.52	206.667	0.14005	0.11826
						20.54	146.667	0.14505	0.12101
						20.56	233.333	0.15005	0.11474
						20.58	153.333	0.15505	0.08222
						20.6	180	0.16005	0.06734
						20.62	166.667	0.16505	0.05724
						20.64	153.333	0.17006	0.06206
						20.66	200	0.17506	0.06101
						20.68	173.333	0.18006	0.06091
						20.7	166.667	0.18506	0.05853
						20.72	213.333	0.19006	0.07194
						20.74	186.667	0.19506	0.07011
						20.76	200	0.20007	0.06958
						20.78	166.667	0.20507	0.0619
						20.8	213.333	0.21007	0.08873
						20.82	180	0.21507	0.12739
						20.84	126.667	0.22007	0.16319
						20.86	226.667	0.22508	0.15159
						20.88	140	0.23008	0.1348
						20.9	153.333	0.23508	0.09617
						20.92	126.667	0.24008	0.05625
						20.94	233.333	0.24508	0.08098
						20.96	246.667	0.25008	0.10212
						20.98	160	0.25509	0.11717
						21	160	0.26009	0.0934
						21.02	153.333	0.26509	0.07248
						21.04	180	0.27009	0.08123
						21.06	186.667	0.27509	0.08821
						21.08	133.333	0.28009	0.07422
						21.1	213.333	0.2851	0.02833
						21.12	166.667	0.2901	0.01157
						21.14	180	0.2951	0.0222
						21.16	146.667	0.3001	0.04475
						21.18	200	0.3051	0.0607
						21.2	166.667	0.3101	0.05182
						21.22	173.333	0.31511	0.03042
						21.24	140	0.32011	0.0332
						21.26	173.333	0.32511	0.04231
						21.28	186.667	0.33011	0.05012
						21.3	200	0.33511	0.05831
						21.32	173.333	0.34012	0.05353
						21.34	240	0.34512	0.04542
						21.36	160	0.35012	0.04373
						21.38	193.333	0.35512	0.0425
						21.4	193.333	0.36012	0.04623
						21.42	173.333	0.36512	0.04385
						21.44	240	0.37013	0.0518
						21.46	193.333	0.37513	0.05143
						21.48	140	0.38013	0.0545
						21.5	166.667	0.38513	0.03555
						21.52	173.333	0.39013	0.01792
						21.54	193.333	0.39513	0.01413
						21.56	173.333	0.40014	0.03144
						21.58	186.667	0.40514	0.04414
						21.6	146.667	0.41014	0.05035
						21.62	80	0.41514	0.04024
						21.64	213.333	0.42014	0.00688
						21.66	160	0.42514	0.000710121
						21.68	140	0.43015	0.000589542
						21.7	140	0.43515	0.01471
						21.72	166.667	0.44015	0.0238
						21.74	180	0.44515	0.02853
						21.76	146.667	0.45015	0.03823
						21.78	146.667	0.45516	0.04163
						21.8	140	0.46016	0.05881
						21.82	186.667	0.46516	0.06018
						21.84	260	0.47016	0.0578
						21.86	153.333	0.47516	0.04835
						21.88	160	0.48016	0.03064
						21.9	200	0.48517	0.02251
						21.92	126.667	0.49017	0.027
						21.94	133.333	0.49517	0.04056
						21.96	146.667	0.50017	0.04101
						21.98	180	0.50517	0.02631
						22	140	0.51017	0.02103
						22.02	120	0.51518	0.01628
						22.04	220	0.52018	0.01075
						22.06	106.667	0.52518	0.01587
						22.08	193.333	0.53018	0.01023
						22.1	126.667	0.53518	0.00968
						22.12	173.333	0.54019	0.01021
						22.14	120	0.54519	0.00943
						22.16	173.333	0.55019	0.00943
						22.18	206.667	0.55519	0.01172
						22.2	180	0.56019	0.01863
						22.22	133.333	0.56519	0.02389
						22.24	146.667	0.5702	0.02667
						22.26	146.667	0.5752	0.01468
						22.28	193.333	0.5802	0.01595
						22.3	213.333	0.5852	0.02086
						22.32	180	0.5902	0.0295
						22.34	166.667	0.5952	0.02897
						22.36	213.333	0.60021	0.01679
						22.38	120	0.60521	0.00597
						22.4	166.667	0.61021	0.00254
						22.42	153.333	0.61521	0.0072
						22.44	146.667	0.62021	0.01073
						22.46	153.333	0.62521	0.01136
						22.48	193.333	0.63022	0.01075
						22.5	166.667	0.63522	0.00851
						22.52	166.667	0.64022	0.00427
						22.54	113.333	0.64522	0.0044
						22.56	126.667	0.65022	0.00845
						22.58	120	0.65523	0.00865
						22.6	113.333	0.66023	0.00417
						22.62	133.333	0.66523	0.00122
						22.64	180	0.67023	0.00496
						22.66	120	0.67523	0.00984
						22.68	180	0.68023	0.0156
						22.7	173.333	0.68524	0.01805
						22.72	186.667	0.69024	0.02579
						22.74	146.667	0.69524	0.02714
						22.76	126.667	0.70024	0.02441
						22.78	166.667	0.70524	0.01464
						22.8	166.667	0.71024	0.00653
						22.82	146.667	0.71525	0.00435
						22.84	126.667	0.72025	0.01237
						22.86	160	0.72525	0.02552
						22.88	113.333	0.73025	0.033
						22.9	206.667	0.73525	0.02774
						22.92	113.333	0.74026	0.02789
						22.94	173.333	0.74526	0.02299
						22.96	180	0.75026	0.02167
						22.98	213.333	0.75526	0.02617
						23	180	0.76026	0.04005
						23.02	173.333	0.76526	0.04968
						23.04	200	0.77027	0.04846
						23.06	140	0.77527	0.03464
						23.08	160	0.78027	0.02171
						23.1	206.667	0.78527	0.02774
						23.12	126.667	0.79027	0.04396
						23.14	200	0.79527	0.06558
						23.16	193.333	0.80028	0.07549
						23.18	140	0.80528	0.07813
						23.2	126.667	0.81028	0.08798
						23.22	173.333	0.81528	0.07572
						23.24	146.667	0.82028	0.07155
						23.26	120	0.82528	0.06249
						23.28	166.667	0.83029	0.06836
						23.3	180	0.83529	0.07656
						23.32	113.333	0.84029	0.09294
						23.34	173.333	0.84529	0.093
						23.36	140	0.85029	0.09391
						23.38	186.667	0.8553	0.09999
						23.4	193.333	0.8603	0.09748
						23.42	153.333	0.8653	0.10169
						23.44	206.667	0.8703	0.09049
						23.46	173.333	0.8753	0.07984
						23.48	146.667	0.8803	0.08142
						23.5	126.667	0.88531	0.09333
						23.52	186.667	0.89031	0.10545
						23.54	180	0.89531	0.12945
						23.56	166.667	0.90031	0.13403
						23.58	166.667	0.90531	0.14465
						23.6	193.333	0.91031	0.13944
						23.62	133.333	0.91532	0.1413
						23.64	173.333	0.92032	0.14562
						23.66	93.3333	0.92532	0.15615
						23.68	200	0.93032	0.16416
						23.7	153.333	0.93532	0.1762
						23.72	200	0.94032	0.17424
						23.74	140	0.94533	0.17939
						23.76	133.333	0.95033	0.17166
						23.78	160	0.95533	0.16963
						23.8	93.3333	0.96033	0.16848
						23.82	113.333	0.96533	0.17011
						23.84	133.333	0.97034	0.16814
						23.86	166.667	0.97534	0.17692
						23.88	166.667	0.98034	0.20056
						23.9	166.667	0.98534	0.21832
						23.92	106.667	0.99034	0.21716
						23.94	140	0.99534	0.22098
						23.96	166.667	1.00035	0.22502
						23.98	180	1.00535	0.2281
						24	146.667	1.01035	0.20953
						24.02	146.667	1.01535	0.19695
						24.04	160	1.02035	0.19825
						24.06	106.667	1.02535	0.2177
						24.08	173.333	1.03036	0.2395
						24.1	113.333	1.03536	0.25362
						24.12	226.667	1.04036	0.25272
						24.14	100	1.04536	0.24588
						24.16	146.667	1.05036	0.23456
						24.18	200	1.05537	0.22591
						24.2	226.667	1.06037	0.22576
						24.22	160	1.06537	0.23819
						24.24	166.667	1.07037	0.25549
						24.26	86.6667	1.07537	0.26594
						24.28	153.333	1.08037	0.27532
						24.3	100	1.08538	0.27068
						24.32	166.667	1.09038	0.27194
						24.34	233.333	1.09538	0.28067
						24.36	133.333	1.10038	0.28403
						24.38	73.3333	1.10538	0.29576
						24.4	140	1.11038	0.29939
						24.42	100	1.11539	0.31525
						24.44	120	1.12039	0.32081
						24.46	86.6667	1.12539	0.3271
						24.48	186.667	1.13039	0.34631
						24.5	113.333	1.13539	0.36775
						24.52	140	1.14039	0.36965
						24.54	140	1.1454	0.3459
						24.56	106.667	1.1504	0.31223
						24.58	146.667	1.1554	0.29998
						24.6	200	1.1604	0.30958
						24.62	180	1.1654	0.31975
						24.64	206.667	1.17041	0.31852
						24.66	140	1.17541	0.30102
						24.68	146.667	1.18041	0.29124
						24.7	86.6667	1.18541	0.26066
						24.72	173.333	1.19041	0.23924
						24.74	93.3333	1.19541	0.23883
						24.76	153.333	1.20042	0.25381
						24.78	160	1.20542	0.25658
						24.8	113.333	1.21042	0.23281
						24.82	126.667	1.21542	0.21998
						24.84	173.333	1.22042	0.21716
						24.86	153.333	1.22542	0.24223
						24.88	186.667	1.23043	0.27572
						24.9	140	1.23543	0.30245
						24.92	120	1.24043	0.30692
						24.94	166.667	1.24543	0.28621
						24.96	200	1.25043	0.26004
						24.98	140	1.25543	0.24219
						25	133.333	1.26044	0.239
						25.02	120	1.26544	0.24564
						25.04	153.333	1.27044	0.24919
						25.06	86.6667	1.27544	0.25848
						25.08	140	1.28044	0.26053
						25.1	166.667	1.28545	0.24671
						25.12	93.3333	1.29045	0.2462
						25.14	153.333	1.29545	0.22889
						25.16	120	1.30045	0.20824
						25.18	93.3333	1.30545	0.18481
						25.2	160	1.31045	0.1788
						25.22	133.333	1.31546	0.18277
						25.24	160	1.32046	0.1997
						25.26	133.333	1.32546	0.24381
						25.28	160	1.33046	0.26287
						25.3	86.6667	1.33546	0.2478
						25.32	160	1.34046	0.22647
						25.34	140	1.34547	0.21948
						25.36	146.667	1.35047	0.2179
						25.38	153.333	1.35547	0.21775
						25.4	180	1.36047	0.22628
						25.42	113.333	1.36547	0.2424
						25.44	106.667	1.37048	0.24145
						25.46	153.333	1.37548	0.22726
						25.48	106.667	1.38048	0.2144
						25.5	80	1.38548	0.20971
						25.52	86.6667	1.39048	0.21377
						25.54	166.667	1.39548	0.21126
						25.56	100	1.40049	0.20368
						25.58	133.333	1.40549	0.20677
						25.6	220	1.41049	0.21121
						25.62	146.667	1.41549	0.22152
						25.64	160	1.42049	0.22936
						25.66	146.667	1.42549	0.23083
						25.68	140	1.4305	0.23339
						25.7	133.333	1.4355	0.22741
						25.72	133.333	1.4405	0.21539
						25.74	86.6667	1.4455	0.20645
						25.76	166.667	1.4505	0.19408
						25.78	120	1.4555	0.19016
						25.8	100	1.46051	0.18838
						25.82	166.667	1.46551	0.18722
						25.84	120	1.47051	0.18193
						25.86	106.667	1.47551	0.17569
						25.88	100	1.48051	0.16479
						25.9	160	1.48552	0.17167
						25.92	133.333	1.49052	0.1861
						25.94	166.667	1.49552	0.19641
						25.96	126.667	1.50052	0.20635
						25.98	226.667	1.50552	0.20345
						26	120	1.51052	0.20831
						26.02	80	1.51553	0.21362
						26.04	126.667	1.52053	0.21294
						26.06	173.333	1.52553	0.21317
						26.08	146.667	1.53053	0.20521
						26.1	153.333	1.53553	0.19526
						26.12	120	1.54053	0.19923
						26.14	113.333	1.54554	0.20171
						26.16	153.333	1.55054	0.19807
						26.18	80	1.55554	0.19373
						26.2	100	1.56054	0.18729
						26.22	113.333	1.56554	0.18311
						26.24	100	1.57054	0.18631
						26.26	146.667	1.57555	0.18059
						26.28	180	1.58055	0.18189
						26.3	173.333	1.58555	0.18883
						26.32	146.667	1.59055	0.2034
						26.34	120	1.59555	0.21052
						26.36	126.667	1.60056	0.21489
						26.38	113.333	1.60556	0.20501
						26.4	126.667	1.61056	0.19413
						26.42	146.667	1.61556	0.18083
						26.44	166.667	1.62056	0.16826
						26.46	126.667	1.62556	0.17312
						26.48	126.667	1.63057	0.17618
						26.5	140	1.63557	0.18487
						26.52	86.6667	1.64057	0.19213
						26.54	93.3333	1.64557	0.19412
						26.56	153.333	1.65057	0.18865
						26.58	140	1.65557	0.17672
						26.6	140	1.66058	0.16332
						26.62	106.667	1.66558	0.15611
						26.64	120	1.67058	0.15977
						26.66	73.3333	1.67558	0.16418
						26.68	140	1.68058	0.18456
						26.7	106.667	1.68559	0.19991
						26.72	80	1.69059	0.20937
						26.74	173.333	1.69559	0.20523
						26.76	126.667	1.70059	0.19816
						26.78	246.667	1.70559	0.19259
						26.8	80	1.71059	0.19113
						26.82	86.6667	1.7156	0.18729
						26.84	93.3333	1.7206	0.17715
						26.86	166.667	1.7256	0.17314
						26.88	120	1.7306	0.16562
						26.9	93.3333	1.7356	0.15928
						26.92	133.333	1.7406	0.15675
						26.94	146.667	1.74561	0.1591
						26.96	173.333	1.75061	0.17628
						26.98	106.667	1.75561	0.19479
						27	100	1.76061	0.21053
						27.02	113.333	1.76561	0.20941
						27.04	200	1.77061	0.1977
						27.06	93.3333	1.77562	0.17445
						27.08	106.667	1.78062	0.16452
						27.1	120	1.78562	0.15393
						27.12	133.333	1.79062	0.14869
						27.14	106.667	1.79562	0.14743
						27.16	106.667	1.80063	0.15234
						27.18	80	1.80563	0.16749
						27.2	140	1.81063	0.18224
						27.22	160	1.81563	0.18448
						27.24	146.667	1.82063	0.18034
						27.26	113.333	1.82563	0.18551
						27.28	153.333	1.83064	0.19408
						27.3	173.333	1.83564	0.1958
						27.32	160	1.84064	0.19255
						27.34	140	1.84564	0.17427
						27.36	180	1.85064	0.15393
						27.38	113.333	1.85564	0.14443
						27.4	120	1.86065	0.14919
						27.42	100	1.86565	0.15552
						27.44	126.667	1.87065	0.15335
						27.46	100	1.87565	0.14266
						27.48	180	1.88065	0.15007
						27.5	126.667	1.88565	0.15573
						27.52	126.667	1.89066	0.15574
						27.54	133.333	1.89566	0.15345
						27.56	153.333	1.90066	0.15051
						27.58	153.333	1.90566	0.15539
						27.6	86.6667	1.91066	0.16144
						27.62	166.667	1.91567	0.16681
						27.64	93.3333	1.92067	0.1811
						27.66	213.333	1.92567	0.18246
						27.68	106.667	1.93067	0.18079
						27.7	106.667	1.93567	0.17684
						27.72	173.333	1.94067	0.16355
						27.74	160	1.94568	0.15714
						27.76	193.333	1.95068	0.14333
						27.78	146.667	1.95568	0.13965
						27.8	126.667	1.96068	0.14251
						27.82	166.667	1.96568	0.1507
						27.84	146.667	1.97068	0.17366
						27.86	120	1.97569	0.18168
						27.88	200	1.98069	0.17164
						27.9	140	1.98569	0.16959
						27.92	93.3333	1.99069	0.16679
						27.94	180	1.99569	0.16846
						27.96	133.333	2.0007	0.16859
						27.98	126.667	2.0057	0.17189
						28	180	2.0107	0.18218
						28.02	100	2.0157	0.18578
						28.04	113.333	2.0207	0.1867
						28.06	113.333	2.0257	0.18758
						28.08	120	2.03071	0.19035
						28.1	106.667	2.03571	0.19409
						28.12	100	2.04071	0.19514
						28.14	106.667	2.04571	0.19788
						28.16	133.333	2.05071	0.19612
						28.18	93.3333	2.05571	0.19339
						28.2	173.333	2.06072	0.18509
						28.22	106.667	2.06572	0.16941
						28.24	153.333	2.07072	0.161
						28.26	166.667	2.07572	0.15942
						28.28	113.333	2.08072	0.16249
						28.3	173.333	2.08572	0.16604
						28.32	93.3333	2.09073	0.15963
						28.34	140	2.09573	0.1575
						28.36	140	2.10073	0.16465
						28.38	106.667	2.10573	0.18354
						28.4	86.6667	2.11073	0.19577
						28.42	93.3333	2.11574	0.19453
						28.44	166.667	2.12074	0.20134
						28.46	126.667	2.12574	0.21112
						28.48	140	2.13074	0.23245
						28.5	106.667	2.13574	0.24769
						28.52	80	2.14074	0.24923
						28.54	126.667	2.14575	0.24344
						28.56	153.333	2.15075	0.24496
						28.58	106.667	2.15575	0.23545
						28.6	160	2.16075	0.23057
						28.62	106.667	2.16575	0.22708
						28.64	146.667	2.17075	0.22974
						28.66	140	2.17576	0.23772
						28.68	120	2.18076	0.24699
						28.7	126.667	2.18576	0.25093
						28.72	113.333	2.19076	0.24242
						28.74	166.667	2.19576	0.23074
						28.76	106.667	2.20077	0.22472
						28.78	80	2.20577	0.21609
						28.8	180	2.21077	0.2108
						28.82	106.667	2.21577	0.21642
						28.84	120	2.22077	0.2266
						28.86	73.3333	2.22577	0.23654
						28.88	186.667	2.23078	0.24681
						28.9	133.333	2.23578	0.26458
						28.92	133.333	2.24078	0.27933
						28.94	146.667	2.24578	0.27563
						28.96	93.3333	2.25078	0.26123
						28.98	86.6667	2.25578	0.25618
						29	106.667	2.26079	0.25611
						29.02	120	2.26579	0.25529
						29.04	106.667	2.27079	0.26203
						29.06	100	2.27579	0.26659
						29.08	80	2.28079	0.25977
						29.1	113.333	2.28579	0.24926
						29.12	126.667	2.2908	0.24834
						29.14	106.667	2.2958	0.26314
						29.16	120	2.3008	0.27852
						29.18	106.667	2.3058	0.27249
						29.2	146.667	2.3108	0.2548
						29.22	140	2.31581	0.24305
						29.24	160	2.32081	0.24125
						29.26	106.667	2.32581	0.23741
						29.28	146.667	2.33081	0.24039
						29.3	166.667	2.33581	0.2623
						29.32	86.6667	2.34081	0.28422
						29.34	133.333	2.34582	0.31111
						29.36	100	2.35082	0.31118
						29.38	100	2.35582	0.29653
						29.4	133.333	2.36082	0.27685
						29.42	113.333	2.36582	0.25948
						29.44	100	2.37082	0.25647
						29.46	126.667	2.37583	0.26494
						29.48	153.333	2.38083	0.27259
						29.5	126.667	2.38583	0.27357
						29.52	180	2.39083	0.26158
						29.54	100	2.39583	0.24128
						29.56	106.667	2.40083	0.23773
						29.58	93.3333	2.40584	0.2496
						29.6	166.667	2.41084	0.26582
						29.62	106.667	2.41584	0.26857
						29.64	153.333	2.42084	0.26647
						29.66	100	2.42584	0.27278
						29.68	186.667	2.43085	0.29041
						29.7	126.667	2.43585	0.30352
						29.72	86.6667	2.44085	0.30535
						29.74	106.667	2.44585	0.30823
						29.76	113.333	2.45085	0.31325
						29.78	120	2.45585	0.31732
						29.8	160	2.46086	0.32507
						29.82	106.667	2.46586	0.31911
						29.84	126.667	2.47086	0.31056
						29.86	153.333	2.47586	0.3103
						29.88	113.333	2.48086	0.30693
						29.9	60	2.48586	0.30046
						29.92	126.667	2.49087	0.28624
						29.94	100	2.49587	0.27862
						29.96	180	2.50087	0.27218
						29.98	126.667	2.50587	0.26861
						30	86.6667	2.51087	0.27497
						30.02	86.6667	2.51588	0.27969
						30.04	126.667	2.52088	0.29158
						30.06	100	2.52588	0.29853
						30.08	200	2.53088	0.29527
						30.1	93.3333	2.53588	0.29273
						30.12	93.3333	2.54088	0.29366
						30.14	80	2.54589	0.29589
						30.16	80	2.55089	0.29645
						30.18	180	2.55589	0.29985
						30.2	126.667	2.56089	0.29804
						30.22	180	2.56589	0.29963
						30.24	106.667	2.57089	0.30107
						30.26	86.6667	2.5759	0.30498
						30.28	146.667	2.5809	0.3107
						30.3	66.6667	2.5859	0.30768
						30.32	106.667	2.5909	0.30661
						30.34	86.6667	2.5959	0.30904
						30.36	106.667	2.6009	0.31736
						30.38	146.667	2.60591	0.30677
						30.4	166.667	2.61091	0.30778
						30.42	140	2.61591	0.31725
						30.44	93.3333	2.62091	0.32503
						30.46	100	2.62591	0.31567
						30.48	113.333	2.63092	0.31116
						30.5	93.3333	2.63592	0.29807
						30.52	86.6667	2.64092	0.29066
						30.54	93.3333	2.64592	0.27574
						30.56	166.667	2.65092	0.26489
						30.58	133.333	2.65592	0.27626
						30.6	146.667	2.66093	0.28264
						30.62	73.3333	2.66593	0.28203
						30.64	73.3333	2.67093	0.27946
						30.66	120	2.67593	0.2709
						30.68	120	2.68093	0.27461
						30.7	113.333	2.68593	0.27211
						30.72	100	2.69094	0.28122
						30.74	80	2.69594	0.29398
						30.76	126.667	2.70094	0.30311
						30.78	113.333	2.70594	0.30522
						30.8	113.333	2.71094	0.29434
						30.82	126.667	2.71594	0.28055
						30.84	133.333	2.72095	0.27513
						30.86	106.667	2.72595	0.2787
						30.88	113.333	2.73095	0.28437
						30.9	100	2.73595	0.28626
						30.92	93.3333	2.74095	0.28133
						30.94	113.333	2.74596	0.27645
						30.96	140	2.75096	0.27963
						30.98	106.667	2.75596	0.29063
						31	160	2.76096	0.30167
						31.02	66.6667	2.76596	0.3018
						31.04	133.333	2.77096	0.28874
						31.06	46.6667	2.77597	0.27394
						31.08	120	2.78097	0.27868
						31.1	126.667	2.78597	0.28153
						31.12	100	2.79097	0.28148
						31.14	113.333	2.79597	0.26964
						31.16	106.667	2.80097	0.26145
						31.18	146.667	2.80598	0.26413
						31.2	133.333	2.81098	0.28218
						31.22	66.6667	2.81598	0.29686
						31.24	73.3333	2.82098	0.30042
						31.26	160	2.82598	0.29667
						31.28	126.667	2.83099	0.29862
						31.3	106.667	2.83599	0.31542
						31.32	86.6667	2.84099	0.3313
						31.34	146.667	2.84599	0.3358
						31.36	126.667	2.85099	0.32971
						31.38	113.333	2.85599	0.31714
						31.4	126.667	2.861	0.31322
						31.42	93.3333	2.866	0.3088
						31.44	126.667	2.871	0.30636
						31.46	166.667	2.876	0.30079
						31.48	133.333	2.881	0.30102
						31.5	133.333	2.886	0.30678
						31.52	113.333	2.89101	0.29816
						31.54	106.667	2.89601	0.30382
						31.56	73.3333	2.90101	0.32088
						31.58	120	2.90601	0.33419
						31.6	93.3333	2.91101	0.34081
						31.62	213.333	2.91601	0.33572
						31.64	120	2.92102	0.32959
						31.66	80	2.92602	0.32095
						31.68	120	2.93102	0.31095
						31.7	46.6667	2.93602	0.30733
						31.72	120	2.94102	0.30099
						31.74	160	2.94603	0.30048
						31.76	60	2.95103	0.3088
						31.78	126.667	2.95603	0.3233
						31.8	146.667	2.96103	0.3349
						31.82	120	2.96603	0.33264
						31.84	100	2.97103	0.3301
						31.86	133.333	2.97604	0.32299
						31.88	133.333	2.98104	0.31477
						31.9	66.6667	2.98604	0.31561
						31.92	100	2.99104	0.32112
						31.94	126.667	2.99604	0.33207
						31.96	106.667	3.00104	0.34036
						31.98	146.667	3.00605	0.33807
						32	106.667	3.01105	0.33387
						32.02	126.667	3.01605	0.32357
						32.04	100	3.02105	0.31715
						32.06	160	3.02605	0.31116
						32.08	100	3.03105	0.31186
						32.1	126.667	3.03606	0.31589
						32.12	120	3.04106	0.32047
						32.14	93.3333	3.04606	0.32553
						32.16	113.333	3.05106	0.33081
						32.18	140	3.05606	0.33554
						32.2	126.667	3.06107	0.3354
						32.22	93.3333	3.06607	0.34201
						32.24	140	3.07107	0.35593
						32.26	113.333	3.07607	0.36664
						32.28	120	3.08107	0.35371
						32.3	126.667	3.08607	0.32295
						32.32	100	3.09108	0.29983
						32.34	140	3.09608	0.29191
						32.36	133.333	3.10108	0.29297
						32.38	86.6667	3.10608	0.29712
						32.4	100	3.11108	0.29748
						32.42	106.667	3.11608	0.30529
						32.44	80	3.12109	0.3149
						32.46	126.667	3.12609	0.31794
						32.48	80	3.13109	0.31587
						32.5	200	3.13609	0.31063
						32.52	93.3333	3.14109	0.32084
						32.54	133.333	3.1461	0.33205
						32.56	126.667	3.1511	0.33464
						32.58	133.333	3.1561	0.33485
						32.6	126.667	3.1611	0.32255
						32.62	100	3.1661	0.31883
						32.64	133.333	3.1711	0.3219
						32.66	106.667	3.17611	0.33014
						32.68	153.333	3.18111	0.33284
						32.7	120	3.18611	0.32418
						32.72	86.6667	3.19111	0.32334
						32.74	140	3.19611	0.31948
						32.76	140	3.20111	0.3184
						32.78	113.333	3.20612	0.30952
						32.8	153.333	3.21112	0.3056
						32.82	120	3.21612	0.31294
						32.84	140	3.22112	0.32422
						32.86	133.333	3.22612	0.33868
						32.88	93.3333	3.23112	0.34408
						32.9	120	3.23613	0.34209
						32.92	120	3.24113	0.33471
						32.94	73.3333	3.24613	0.33407
						32.96	133.333	3.25113	0.32776
						32.98	86.6667	3.25613	0.32214
						33	126.667	3.26114	0.30911
						33.02	100	3.26614	0.29844
						33.04	126.667	3.27114	0.29123
						33.06	173.333	3.27614	0.28651
						33.08	126.667	3.28114	0.29004
						33.1	106.667	3.28614	0.30393
						33.12	66.6667	3.29115	0.31304
						33.14	113.333	3.29615	0.31298
						33.16	106.667	3.30115	0.3109
						33.18	100	3.30615	0.31547
						33.2	106.667	3.31115	0.32548
						33.22	140	3.31615	0.33582
						33.24	120	3.32116	0.34285
						33.26	133.333	3.32616	0.35516
						33.28	100	3.33116	0.3755
						33.3	106.667	3.33616	0.38306
						33.32	146.667	3.34116	0.37415
						33.34	86.6667	3.34616	0.35181
						33.36	113.333	3.35117	0.33678
						33.38	93.3333	3.35617	0.34196
						33.4	53.3333	3.36117	0.34754
						33.42	120	3.36617	0.35822
						33.44	133.333	3.37117	0.3621
						33.46	140	3.37618	0.3615
						33.48	153.333	3.38118	0.36352
						33.5	106.667	3.38618	0.36301
						33.52	66.6667	3.39118	0.36274
						33.54	133.333	3.39618	0.35627
						33.56	120	3.40118	0.34175
						33.58	93.3333	3.40619	0.3272
						33.6	120	3.41119	0.3112
						33.62	93.3333	3.41619	0.30289
						33.64	153.333	3.42119	0.30329
						33.66	86.6667	3.42619	0.31441
						33.68	133.333	3.43119	0.33303
						33.7	133.333	3.4362	0.3524
						33.72	66.6667	3.4412	0.36399
						33.74	113.333	3.4462	0.36336
						33.76	160	3.4512	0.34574
						33.78	140	3.4562	0.32821
						33.8	86.6667	3.46121	0.33201
						33.82	106.667	3.46621	0.35458
						33.84	106.667	3.47121	0.38257
						33.86	93.3333	3.47621	0.39433
						33.88	120	3.48121	0.39705
						33.9	146.667	3.48621	0.38792
						33.92	93.3333	3.49122	0.38238
						33.94	120	3.49622	0.37132
						33.96	80	3.50122	0.3592
						33.98	153.333	3.50622	0.35711
						34	113.333	3.51122	0.35623
						34.02	86.6667	3.51622	0.35519
						34.04	100	3.52123	0.35819
						34.06	93.3333	3.52623	0.36369
						34.08	146.667	3.53123	0.37554
						34.1	106.667	3.53623	0.3784
						34.12	153.333	3.54123	0.37774
						34.14	146.667	3.54623	0.38148
						34.16	113.333	3.55124	0.38753
						34.18	126.667	3.55624	0.39199
						34.2	133.333	3.56124	0.39455
						34.22	133.333	3.56624	0.39799
						34.24	86.6667	3.57124	0.39015
						34.26	146.667	3.57625	0.37573
						34.28	93.3333	3.58125	0.3578
						34.3	66.6667	3.58625	0.35349
						34.32	113.333	3.59125	0.35662
						34.34	133.333	3.59625	0.36419
						34.36	113.333	3.60125	0.37024
						34.38	80	3.60626	0.36631
						34.4	146.667	3.61126	0.36884
						34.42	106.667	3.61626	0.3765
						34.44	113.333	3.62126	0.3957
						34.46	140	3.62626	0.41039
						34.48	146.667	3.63126	0.4179
						34.5	120	3.63627	0.41378
						34.52	106.667	3.64127	0.40207
						34.54	153.333	3.64627	0.39255
						34.56	140	3.65127	0.38583
						34.58	140	3.65627	0.37553
						34.6	106.667	3.66128	0.36897
						34.62	86.6667	3.66628	0.36412
						34.64	186.667	3.67128	0.36248
						34.66	106.667	3.67628	0.36116
						34.68	166.667	3.68128	0.36756
						34.7	100	3.68628	0.37288
						34.72	120	3.69129	0.3741
						34.74	133.333	3.69629	0.36758
						34.76	53.3333	3.70129	0.36076
						34.78	146.667	3.70629	0.36226
						34.8	126.667	3.71129	0.36846
						34.82	140	3.71629	0.36987
						34.84	160	3.7213	0.35989
						34.86	166.667	3.7263	0.35263
						34.88	140	3.7313	0.35803
						34.9	140	3.7363	0.36191
						34.92	93.3333	3.7413	0.36375
						34.94	113.333	3.7463	0.36934
						34.96	106.667	3.75131	0.37277
						34.98	120	3.75631	0.38355
						35	106.667	3.76131	0.3968
						35.02	86.6667	3.76631	0.40112
						35.04	93.3333	3.77131	0.40032
						35.06	126.667	3.77632	0.39911
						35.08	106.667	3.78132	0.39801
						35.1	60	3.78632	0.40412
						35.12	146.667	3.79132	0.40568
						35.14	180	3.79632	0.40186
						35.16	100	3.80132	0.40844
						35.18	146.667	3.80633	0.41481
						35.2	120	3.81133	0.41455
						35.22	113.333	3.81633	0.4064
						35.24	140	3.82133	0.39111
						35.26	86.6667	3.82633	0.37855
						35.28	126.667	3.83133	0.37788
						35.3	86.6667	3.83634	0.38658
						35.32	73.3333	3.84134	0.39747
						35.34	93.3333	3.84634	0.39542
						35.36	133.333	3.85134	0.39429
						35.38	113.333	3.85634	0.39909
						35.4	206.667	3.86134	0.41107
						35.42	93.3333	3.86635	0.41261
						35.44	153.333	3.87135	0.40698
						35.46	86.6667	3.87635	0.3961
						35.48	146.667	3.88135	0.38162
						35.5	106.667	3.88635	0.36828
						35.52	86.6667	3.89136	0.36034
						35.54	100	3.89636	0.35969
						35.56	100	3.90136	0.36312
						35.58	133.333	3.90636	0.36608
						35.6	120	3.91136	0.36713
						35.62	140	3.91636	0.37998
						35.64	166.667	3.92137	0.39003
						35.66	140	3.92637	0.38787
						35.68	133.333	3.93137	0.3788
						35.7	146.667	3.93637	0.36986
						35.72	66.6667	3.94137	0.37505
						35.74	93.3333	3.94637	0.38694
						35.76	93.3333	3.95138	0.39394
						35.78	166.667	3.95638	0.39756
						35.8	86.6667	3.96138	0.39391
						35.82	126.667	3.96638	0.38589
						35.84	106.667	3.97138	0.3865
						35.86	126.667	3.97639	0.39503
						35.88	80	3.98139	0.40643
						35.9	93.3333	3.98639	0.40951
						35.92	113.333	3.99139	0.40624
						35.94	166.667	3.99639	0.40285
						35.96	93.3333	4.00139	0.40248
						35.98	80	4.0064	0.40249
						36	173.333	4.0114	0.4048
						36.02	86.6667	4.0164	0.40478
						36.04	113.333	4.0214	0.39506
						36.06	140	4.0264	0.38056
						36.08	113.333	4.0314	0.3756
						36.1	186.667	4.03641	0.38048
						36.12	73.3333	4.04141	0.39466
						36.14	106.667	4.04641	0.40202
						36.16	173.333	4.05141	0.39489
						36.18	100	4.05641	0.38416
						36.2	173.333	4.06141	0.38463
						36.22	126.667	4.06642	0.39613
						36.24	113.333	4.07142	0.39765
						36.26	86.6667	4.07642	0.40264
						36.28	120	4.08142	0.41193
						36.3	133.333	4.08642	0.41898
						36.32	140	4.09143	0.41922
						36.34	93.3333	4.09643	0.41504
						36.36	60	4.10143	0.42458
						36.38	120	4.10643	0.43223
						36.4	120	4.11143	0.42861
						36.42	93.3333	4.11643	0.41427
						36.44	66.6667	4.12144	0.40396
						36.46	80	4.12644	0.40183
						36.48	93.3333	4.13144	0.40735
						36.5	126.667	4.13644	0.41571
						36.52	140	4.14144	0.4199
						36.54	126.667	4.14644	0.41862
						36.56	80	4.15145	0.41456
						36.58	120	4.15645	0.41096
						36.6	100	4.16145	0.40445
						36.62	106.667	4.16645	0.4072
						36.64	80	4.17145	0.41502
						36.66	120	4.17645	0.42118
						36.68	120	4.18146	0.41712
						36.7	113.333	4.18646	0.405
						36.72	126.667	4.19146	0.39514
						36.74	126.667	4.19646	0.39586
						36.76	133.333	4.20146	0.39718
						36.78	93.3333	4.20647	0.40368
						36.8	60	4.21147	0.4075
						36.82	166.667	4.21647	0.40818
						36.84	113.333	4.22147	0.40765
						36.86	113.333	4.22647	0.41289
						36.88	173.333	4.23147	0.40931
						36.9	160	4.23648	0.39619
						36.92	106.667	4.24148	0.37736
						36.94	126.667	4.24648	0.36261
						36.96	113.333	4.25148	0.37072
						36.98	100	4.25648	0.39484
						37	80	4.26148	0.41591
						37.02	126.667	4.26649	0.428
						37.04	106.667	4.27149	0.4313
						37.06	113.333	4.27649	0.4326
						37.08	86.6667	4.28149	0.42367
						37.1	106.667	4.28649	0.41333
						37.12	93.3333	4.2915	0.40884
						37.14	126.667	4.2965	0.40744
						37.16	93.3333	4.3015	0.41291
						37.18	126.667	4.3065	0.41819
						37.2	100	4.3115	0.42324
						37.22	106.667	4.3165	0.43028
						37.24	93.3333	4.32151	0.43551
						37.26	80	4.32651	0.44306
						37.28	173.333	4.33151	0.44575
						37.3	93.3333	4.33651	0.44029
						37.32	93.3333	4.34151	0.42529
						37.34	93.3333	4.34651	0.41448
						37.36	120	4.35152	0.40936
						37.38	120	4.35652	0.42166
						37.4	120	4.36152	0.44076
						37.42	93.3333	4.36652	0.45319
						37.44	153.333	4.37152	0.45115
						37.46	106.667	4.37652	0.44419
						37.48	140	4.38153	0.43886
						37.5	100	4.38653	0.44051
						37.52	93.3333	4.39153	0.45334
						37.54	80	4.39653	0.47277
						37.56	86.6667	4.40153	0.4789
						37.58	100	4.40654	0.46596
						37.6	100	4.41154	0.4509
						37.62	126.667	4.41654	0.44186
						37.64	93.3333	4.42154	0.43117
						37.66	113.333	4.42654	0.41794
						37.68	106.667	4.43154	0.40693
						37.7	140	4.43655	0.40791
						37.72	66.6667	4.44155	0.41605
						37.74	120	4.44655	0.42544
						37.76	86.6667	4.45155	0.43746
						37.78	86.6667	4.45655	0.4513
						37.8	160	4.46155	0.46344
						37.82	133.333	4.46656	0.47045
						37.84	113.333	4.47156	0.46311
						37.86	80	4.47656	0.44971
						37.88	93.3333	4.48156	0.43555
						37.9	73.3333	4.48656	0.42985
						37.92	153.333	4.49156	0.42757
						37.94	126.667	4.49657	0.42377
						37.96	166.667	4.50157	0.42552
						37.98	126.667	4.50657	0.4317
						38	106.667	4.51157	0.42882
						38.02	126.667	4.51657	0.41479
						38.04	66.6667	4.52158	0.40612
						38.06	133.333	4.52658	0.41113
						38.08	133.333	4.53158	0.41918
						38.1	100	4.53658	0.42329
						38.12	113.333	4.54158	0.42492
						38.14	133.333	4.54658	0.43142
						38.16	133.333	4.55159	0.43976
						38.18	106.667	4.55659	0.44121
						38.2	80	4.56159	0.44594
						38.22	140	4.56659	0.45321
						38.24	120	4.57159	0.45115
						38.26	140	4.57659	0.44744
						38.28	100	4.5816	0.4426
						38.3	93.3333	4.5866	0.43757
						38.32	113.333	4.5916	0.43565
						38.34	113.333	4.5966	0.43843
						38.36	160	4.6016	0.44373
						38.38	60	4.60661	0.4447
						38.4	133.333	4.61161	0.44545
						38.42	80	4.61661	0.45463
						38.44	100	4.62161	0.4699
						38.46	120	4.62661	0.4725
						38.48	93.3333	4.63161	0.46516
						38.5	86.6667	4.63662	0.46232
						38.52	120	4.64162	0.46517
						38.54	86.6667	4.64662	0.47794
						38.56	100	4.65162	0.48013
						38.58	113.333	4.65662	0.47257
						38.6	93.3333	4.66162	0.46419
						38.62	80	4.66663	0.46717
						38.64	113.333	4.67163	0.47108
						38.66	86.6667	4.67663	0.47316
						38.68	126.667	4.68163	0.46681
						38.7	133.333	4.68663	0.46784
						38.72	100	4.69163	0.48175
						38.74	173.333	4.69664	0.49284
						38.76	60	4.70164	0.49487
						38.78	46.6667	4.70664	0.4954
						38.8	86.6667	4.71164	0.49737
						38.82	93.3333	4.71664	0.49763
						38.84	93.3333	4.72165	0.4961
						38.86	140	4.72665	0.49168
						38.88	113.333	4.73165	0.48523
						38.9	106.667	4.73665	0.48356
						38.92	153.333	4.74165	0.48235
						38.94	120	4.74665	0.48517
						38.96	93.3333	4.75166	0.49161
						38.98	120	4.75666	0.50351
						39	140	4.76166	0.50701
						39.02	140	4.76666	0.5073
						39.04	133.333	4.77166	0.51608
						39.06	126.667	4.77666	0.52878
						39.08	126.667	4.78167	0.5277
						39.1	80	4.78667	0.51293
						39.12	80	4.79167	0.49347
						39.14	126.667	4.79667	0.48464
						39.16	93.3333	4.80167	0.49082
						39.18	93.3333	4.80667	0.5056
						39.2	93.3333	4.81168	0.52918
						39.22	120	4.81668	0.54642
						39.24	80	4.82168	0.55518
						39.26	153.333	4.82668	0.54693
						39.28	133.333	4.83168	0.53499
						39.3	160	4.83669	0.52265
						39.32	80	4.84169	0.51281
						39.34	160	4.84669	0.50461
						39.36	73.3333	4.85169	0.49728
						39.38	106.667	4.85669	0.49146
						39.4	126.667	4.86169	0.49911
						39.42	133.333	4.8667	0.50886
						39.44	106.667	4.8717	0.5182
						39.46	106.667	4.8767	0.52712
						39.48	120	4.8817	0.53012
						39.5	66.6667	4.8867	0.52755
						39.52	113.333	4.8917	0.52345
						39.54	113.333	4.89671	0.52269
						39.56	146.667	4.90171	0.5262
						39.58	120	4.90671	0.53539
						39.6	93.3333	4.91171	0.54478
						39.62	160	4.91671	0.54851
						39.64	120	4.92172	0.54416
						39.66	166.667	4.92672	0.53016
						39.68	100	4.93172	0.51838
						39.7	126.667	4.93672	0.51458
						39.72	80	4.94172	0.51862
						39.74	133.333	4.94672	0.52759
						39.76	106.667	4.95173	0.53135
						39.78	126.667	4.95673	0.52754
						39.8	73.3333	4.96173	0.51409
						39.82	193.333	4.96673	0.50478
						39.84	166.667	4.97173	0.50247
						39.86	120	4.97673	0.50268
						39.88	86.6667	4.98174	0.51835
						39.9	73.3333	4.98674	0.53753
						39.92	100	4.99174	0.55123
						39.94	113.333	4.99674	0.55666
						39.96	100	5.00174	0.55953
						39.98	66.6667	5.00674	0.55808
						40	60	5.01175	0.54973
						40.02	113.333	5.01675	0.54215
						40.04	106.667	5.02175	0.53807
						40.06	113.333	5.02675	0.54681
						40.08	146.667	5.03175	0.55601
						40.1	126.667	5.03676	0.56084
						40.12	126.667	5.04176	0.56133
						40.14	100	5.04676	0.56294
						40.16	133.333	5.05176	0.56782
						40.18	113.333	5.05676	0.57601
						40.2	106.667	5.06176	0.57296
						40.22	133.333	5.06677	0.56246
						40.24	120	5.07177	0.55151
						40.26	140	5.07677	0.54864
						40.28	133.333	5.08177	0.55767
						40.3	113.333	5.08677	0.56349
						40.32	120	5.09177	0.56321
						40.34	140	5.09678	0.56412
						40.36	120	5.10178	0.56934
						40.38	126.667	5.10678	0.57327
						40.4	93.3333	5.11178	0.57581
						40.42	93.3333	5.11678	0.57749
						40.44	153.333	5.12179	0.56994
						40.46	106.667	5.12679	0.56084
						40.48	126.667	5.13179	0.55499
						40.5	133.333	5.13679	0.55343
						40.52	113.333	5.14179	0.55502
						40.54	126.667	5.14679	0.54917
						40.56	146.667	5.1518	0.54005
						40.58	80	5.1568	0.54232
						40.6	126.667	5.1618	0.54745
						40.62	166.667	5.1668	0.5497
						40.64	86.6667	5.1718	0.54648
						40.66	80	5.1768	0.54988
						40.68	133.333	5.18181	0.56252
						40.7	133.333	5.18681	0.57393
						40.72	160	5.19181	0.57788
						40.74	33.3333	5.19681	0.5753
						40.76	120	5.20181	0.57493
						40.78	80	5.20681	0.57593
						40.8	126.667	5.21182	0.57321
						40.82	106.667	5.21682	0.56806
						40.84	153.333	5.22182	0.56043
						40.86	106.667	5.22682	0.55457
						40.88	106.667	5.23182	0.55586
						40.9	113.333	5.23683	0.55865
						40.92	113.333	5.24183	0.56115
						40.94	133.333	5.24683	0.55359
						40.96	113.333	5.25183	0.54154
						40.98	133.333	5.25683	0.54044
						41	60	5.26183	0.55227
						41.02	54.6667	5.26684	0.56093
						41.04	69.3333	5.27184	0.5548
						41.06	70.6667	5.27684	0.54047
						41.08	80.6667	5.28184	0.5347
						41.1	100	5.28684	0.54102
						41.12	118	5.29184	0.55325
						41.14	130	5.29685	0.55804
						41.16	157.333	5.30185	0.55806
						41.18	202.667	5.30685	0.55715
						41.2	198.667	5.31185	0.55151
						41.22	267.333	5.31685	0.54208
						41.24	299.333	5.32185	0.5404
						41.26	376.667	5.32686	0.55806
						41.28	432.667	5.33186	0.57752
						41.3	498	5.33686	0.58511
						41.32	562.667	5.34186	0.57341
						41.34	697.333	5.34686	0.55655
						41.36	810.667	5.35187	0.5491
						41.38	956.667	5.35687	0.55558
						41.4	1054.67	5.36187	0.56683
						41.42	1229.33	5.36687	0.57727
						41.44	1337.33	5.37187	0.57325
						41.46	1560.67	5.37687	0.5631
						41.48	1692.67	5.38188	0.56055
						41.5	1862	5.38688	0.56272
						41.52	1966.67	5.39188	0.56247
						41.54	1951.33	5.39688	0.56099
						41.56	1908	5.40188	0.55937
						41.58	1738	5.40688	0.56141
						41.6	1572.67	5.41189	0.56494
						41.62	1375.33	5.41689	0.56745
						41.64	1158.67	5.42189	0.56975
						41.66	990.667	5.42689	0.57625
						41.68	867.333	5.43189	0.58388
						41.7	692.667	5.4369	0.58929
						41.72	548	5.4419	0.58674
						41.74	374.667	5.4469	0.58349
						41.76	282.667	5.4519	0.57775
						41.78	197.333	5.4569	0.56766
						41.8	128.667	5.4619	0.55959
						41.82	108.667	5.46691	0.55348
						41.84	88	5.47191	0.54952
						41.86	64	5.47691	0.54307
						41.88	42.6667	5.48191	0.53574
						41.9	51.3333	5.48691	0.5347
						41.92	93.3333	5.49191	0.54302
						41.94	140	5.49692	0.55817
						41.96	113.333	5.50192	0.57294
						41.98	126.667	5.50692	0.58811
						42	120	5.51192	0.59562
						42.02	146.667	5.51692	0.59148
						42.04	106.667	5.52192	0.58698
						42.06	86.6667	5.52693	0.58048
						42.08	106.667	5.53193	0.56997
						42.1	120	5.53693	0.565
						42.12	160	5.54193	0.56448
						42.14	140	5.54693	0.56299
						42.16	93.3333	5.55194	0.56794
						42.18	113.333	5.55694	0.57757
						42.2	120	5.56194	0.58422
						42.22	153.333	5.56694	0.58116
						42.24	113.333	5.57194	0.56783
						42.26	160	5.57694	0.55842
						42.28	126.667	5.58195	0.56373
						42.3	133.333	5.58695	0.57721
						42.32	120	5.59195	0.58319
						42.34	106.667	5.59695	0.57015
						42.36	133.333	5.60195	0.55296
						42.38	153.333	5.60695	0.54757
						42.4	126.667	5.61196	0.5513
						42.42	140	5.61696	0.55125
						42.44	120	5.62196	0.5466
						42.46	173.333	5.62696	0.54775
						42.48	100	5.63196	0.55539
						42.5	120	5.63696	0.56194
						42.52	126.667	5.64197	0.57275
						42.54	166.667	5.64697	0.58532
						42.56	213.333	5.65197	0.59492
						42.58	126.667	5.65697	0.60617
						42.6	140	5.66197	0.61655
						42.62	180	5.66698	0.61333
						42.64	126.667	5.67198	0.59954
						42.66	153.333	5.67698	0.58477
						42.68	93.3333	5.68198	0.58131
						42.7	140	5.68698	0.6015
						42.72	173.333	5.69198	0.62906
						42.74	186.667	5.69699	0.64574
						42.76	160	5.70199	0.64161
						42.78	146.667	5.70699	0.61731
						42.8	126.667	5.71199	0.59395
						42.82	173.333	5.71699	0.58472
						42.84	180	5.72199	0.58788
						42.86	160	5.727	0.59455
						42.88	126.667	5.732	0.59833
						42.9	113.333	5.737	0.5969
						42.92	153.333	5.742	0.5943
						42.94	113.333	5.747	0.58719
						42.96	166.667	5.75201	0.58312
						42.98	120	5.75701	0.58137
						43	140	5.76201	0.58096
						43.02	193.333	5.76701	0.5854
						43.04	253.333	5.77201	0.59132
						43.06	160	5.77701	0.60072
						43.08	113.333	5.78202	0.61298
						43.1	153.333	5.78702	0.62194
						43.12	180	5.79202	0.6204
						43.14	166.667	5.79702	0.60667
						43.16	220	5.80202	0.59517
						43.18	226.667	5.80702	0.59237
						43.2	213.333	5.81203	0.58984
						43.22	146.667	5.81703	0.58638
						43.24	173.333	5.82203	0.58648
						43.26	233.333	5.82703	0.5938
						43.28	126.667	5.83203	0.60241
						43.3	160	5.83703	0.60392
						43.32	233.333	5.84204	0.6035
						43.34	246.667	5.84704	0.60693
						43.36	186.667	5.85204	0.61292
						43.38	186.667	5.85704	0.61452
						43.4	273.333	5.86204	0.61008
						43.42	193.333	5.86705	0.59953
						43.44	253.333	5.87205	0.59424
						43.46	253.333	5.87705	0.59001
						43.48	273.333	5.88205	0.58767
						43.5	253.333	5.88705	0.59033
						43.52	253.333	5.89205	0.59265
						43.54	340	5.89706	0.59672
						43.56	246.667	5.90206	0.59584
						43.58	286.667	5.90706	0.58763
						43.6	320	5.91206	0.57482
						43.62	366.667	5.91706	0.56854
						43.64	273.333	5.92206	0.56821
						43.66	306.667	5.92707	0.56548
						43.68	266.667	5.93207	0.56331
						43.7	306.667	5.93707	0.55989
						43.72	353.333	5.94207	0.55948
						43.74	286.667	5.94707	0.56583
						43.76	480	5.95207	0.58026
						43.78	473.333	5.95708	0.59746
						43.8	333.333	5.96208	0.60959
						43.82	453.333	5.96708	0.62091
						43.84	520	5.97208	0.62823
						43.86	480	5.97708	0.63455
						43.88	386.667	5.98209	0.63327
						43.9	600	5.98709	0.62398
						43.92	546.667	5.99209	0.61229
						43.94	693.333	5.99709	0.6083
						43.96	706.667	6.00209	0.61502
						43.98	806.667	6.00709	0.62308
						44	1000	6.0121	0.63095
						44.02	1180	6.0171	0.63161
						44.04	1300	6.0221	0.62386
						44.06	1573.33	6.0271	0.61664
						44.08	2026.67	6.0321	0.60684
						44.1	1986.67	6.0371	0.6031
						44.12	2673.33	6.04211	0.61083
						44.14	2993.33	6.04711	0.61656
						44.16	3766.67	6.05211	0.62037
						44.18	4326.67	6.05711	0.61952
						44.2	4980	6.06211	0.61642
						44.22	5626.67	6.06712	0.61848
						44.24	6973.33	6.07212	0.623
						44.26	8106.67	6.07712	0.6297
						44.28	9566.67	6.08212	0.63985
						44.3	10546.7	6.08712	0.6407
						44.32	12293.3	6.09212	0.63271
						44.34	13373.3	6.09713	0.6278
						44.36	15606.7	6.10213	0.62677
						44.38	16926.7	6.10713	0.62343
						44.4	18620	6.11213	0.61759
						44.42	19666.7	6.11713	0.61467
						44.44	19513.3	6.12213	0.61294
						44.46	19080	6.12714	0.61478
						44.48	17380	6.13214	0.60896
						44.5	15726.7	6.13714	0.59897
						44.52	13753.3	6.14214	0.59226
						44.54	11586.7	6.14714	0.59185
						44.56	9906.67	6.15214	0.60464
						44.58	8673.33	6.15715	0.61799
						44.6	6926.67	6.16215	0.62639
						44.62	5480	6.16715	0.6267
						44.64	3746.67	6.17215	0.62237
						44.66	2826.67	6.17715	0.61985
						44.68	1973.33	6.18216	0.62063
						44.7	1286.67	6.18716	0.62606
						44.72	1086.67	6.19216	0.63727
						44.74	880	6.19716	0.64241
						44.76	640	6.20216	0.63317
						44.78	426.667	6.20716	0.61928
						44.8	513.333	6.21217	0.61054
						44.82	373.333	6.21717	0.61143
						44.84	406.667	6.22217	0.61548
						44.86	300	6.22717	0.61821
						44.88	366.667	6.23217	0.62254
						44.9	293.333	6.23717	0.62698
						44.92	286.667	6.24218	0.62398
						44.94	286.667	6.24718	0.61579
						44.96	300	6.25218	0.61211
						44.98	193.333	6.25718	0.61344
						45	193.333	6.26218	0.61355
						45.02	180	6.26718	0.60744
						45.04	186.667	6.27219	0.60624
						45.06	173.333	6.27719	0.61748
						45.08	246.667	6.28219	0.63377
						45.1	253.333	6.28719	0.64109
						45.12	113.333	6.29219	0.63815
						45.14	173.333	6.2972	0.63249
						45.16	213.333	6.3022	0.62705
						45.18	160	6.3072	0.62071
						45.2	166.667	6.3122	0.61582
						45.22	160	6.3172	0.61748
						45.24	180	6.3222	0.62255
						45.26	213.333	6.32721	0.62981
						45.28	106.667	6.33221	0.63563
						45.3	146.667	6.33721	0.63768
						45.32	153.333	6.34221	0.6414
						45.34	173.333	6.34721	0.64763
						45.36	220	6.35221	0.645
						45.38	153.333	6.35722	0.63586
						45.4	186.667	6.36222	0.62867
						45.42	160	6.36722	0.62623
						45.44	186.667	6.37222	0.62323
						45.46	146.667	6.37722	0.61638
						45.48	193.333	6.38223	0.61587
						45.5	173.333	6.38723	0.62144
						45.52	106.667	6.39223	0.62727
						45.54	106.667	6.39723	0.63055
						45.56	166.667	6.40223	0.62928
						45.58	133.333	6.40723	0.63137
						45.6	166.667	6.41224	0.64159
						45.62	133.333	6.41724	0.64437
						45.64	106.667	6.42224	0.63651
						45.66	126.667	6.42724	0.63197
						45.68	173.333	6.43224	0.63001
						45.7	200	6.43724	0.62328
						45.72	140	6.44225	0.61245
						45.74	166.667	6.44725	0.60526
						45.76	106.667	6.45225	0.61
						45.78	146.667	6.45725	0.62444
						45.8	180	6.46225	0.63062
						45.82	113.333	6.46725	0.62532
						45.84	140	6.47226	0.62243
						45.86	140	6.47726	0.63167
						45.88	146.667	6.48226	0.64816
						45.9	133.333	6.48726	0.65875
						45.92	120	6.49226	0.66316
						45.94	133.333	6.49727	0.6617
						45.96	133.333	6.50227	0.65212
						45.98	126.667	6.50727	0.63876
						46	113.333	6.51227	0.63205
						46.02	160	6.51727	0.63292
						46.04	106.667	6.52227	0.62851
						46.06	140	6.52728	0.62072
						46.08	93.3333	6.53228	0.61502
						46.1	126.667	6.53728	0.61028
						46.12	86.6667	6.54228	0.6122
						46.14	120	6.54728	0.61733
						46.16	113.333	6.55228	0.62155
						46.18	160	6.55729	0.62834
						46.2	133.333	6.56229	0.63541
						46.22	140	6.56729	0.64413
						46.24	100	6.57229	0.64531
						46.26	120	6.57729	0.63677
						46.28	126.667	6.5823	0.62822
						46.3	193.333	6.5873	0.62478
						46.32	166.667	6.5923	0.62705
						46.34	100	6.5973	0.62836
						46.36	73.3333	6.6023	0.62804
						46.38	100	6.6073	0.62934
						46.4	126.667	6.61231	0.63341
						46.42	140	6.61731	0.63799
						46.44	126.667	6.62231	0.64341
						46.46	93.3333	6.62731	0.65046
						46.48	133.333	6.63231	0.65336
						46.5	93.3333	6.63731	0.65604
						46.52	106.667	6.64232	0.65728
						46.54	93.3333	6.64732	0.65108
						46.56	133.333	6.65232	0.64616
						46.58	126.667	6.65732	0.64518
						46.6	133.333	6.66232	0.64861
						46.62	166.667	6.66732	0.65698
						46.64	93.3333	6.67233	0.66337
						46.66	160	6.67733	0.66397
						46.68	140	6.68233	0.65759
						46.7	140	6.68733	0.64974
						46.72	100	6.69233	0.64532
						46.74	146.667	6.69734	0.64455
						46.76	140	6.70234	0.65053
						46.78	140	6.70734	0.65733
						46.8	133.333	6.71234	0.6588
						46.82	166.667	6.71734	0.65726
						46.84	113.333	6.72234	0.65406
						46.86	113.333	6.72735	0.65749
						46.88	120	6.73235	0.66619
						46.9	140	6.73735	0.67476
						46.92	106.667	6.74235	0.68014
						46.94	113.333	6.74735	0.68127
						46.96	193.333	6.75235	0.67752
						46.98	133.333	6.75736	0.67333
						47	106.667	6.76236	0.66896
						47.02	186.667	6.76736	0.6641
						47.04	146.667	6.77236	0.65811
						47.06	173.333	6.77736	0.64923
						47.08	140	6.78236	0.64098
						47.1	140	6.78737	0.64183
						47.12	126.667	6.79237	0.64748
						47.14	153.333	6.79737	0.65425
						47.16	133.333	6.80237	0.66639
						47.18	100	6.80737	0.67534
						47.2	106.667	6.81238	0.67582
						47.22	133.333	6.81738	0.67111
						47.24	126.667	6.82238	0.66344
						47.26	140	6.82738	0.65785
						47.28	146.667	6.83238	0.64769
						47.3	126.667	6.83738	0.63594
						47.32	126.667	6.84239	0.63695
						47.34	160	6.84739	0.6451
						47.36	173.333	6.85239	0.64734
						47.38	173.333	6.85739	0.64
						47.4	166.667	6.86239	0.62729
						47.42	133.333	6.86739	0.61924
						47.44	206.667	6.8724	0.62269
						47.46	140	6.8774	0.6283
						47.48	86.6667	6.8824	0.62788
						47.5	120	6.8874	0.62487
						47.52	86.6667	6.8924	0.62179
						47.54	160	6.89741	0.61934
						47.56	126.667	6.90241	0.62125
						47.58	113.333	6.90741	0.6289
						47.6	126.667	6.91241	0.63626
						47.62	173.333	6.91741	0.63487
						47.64	133.333	6.92241	0.62675
						47.66	126.667	6.92742	0.62403
						47.68	133.333	6.93242	0.63388
						47.7	89.3334	6.93742	0.64963
						47.72	88	6.94242	0.66213
						47.74	104	6.94742	0.66701
						47.76	136	6.95242	0.66635
						47.78	148	6.95743	0.66562
						47.8	142.667	6.96243	0.66542
						47.82	172	6.96743	0.66867
						47.84	220	6.97243	0.6763
						47.86	296	6.97743	0.67945
						47.88	341.334	6.98243	0.66998
						47.9	361.334	6.98744	0.65033
						47.92	432	6.99244	0.63427
						47.94	488	6.99744	0.6348
						47.96	594.666	7.00244	0.64786
						47.98	664	7.00744	0.65864
						48	758.666	7.01245	0.66003
						48.02	870.666	7.01745	0.65731
						48.04	933.334	7.02245	0.66152
						48.06	1085.33	7.02745	0.66989
						48.08	1104	7.03245	0.67038
						48.1	1329.33	7.03745	0.66419
						48.12	1428	7.04246	0.66002
						48.14	1460	7.04746	0.66142
						48.16	1618.67	7.05246	0.66276
						48.18	1550.67	7.05746	0.66145
						48.2	1557.33	7.06246	0.65973
						48.22	1518.67	7.06746	0.65653
						48.24	1362.67	7.07247	0.65261
						48.26	1276	7.07747	0.65186
						48.28	1130.67	7.08247	0.65604
						48.3	1009.33	7.08747	0.66346
						48.32	916	7.09247	0.66554
						48.34	732	7.09747	0.66389
						48.36	732	7.10248	0.66804
						48.38	562.666	7.10748	0.67386
						48.4	476	7.11248	0.67697
						48.42	386.666	7.11748	0.68123
						48.44	278.666	7.12248	0.69063
						48.46	222.666	7.12749	0.69699
						48.48	166.667	7.13249	0.69357
						48.5	118.667	7.13749	0.69098
						48.52	136	7.14249	0.68908
						48.54	101.333	7.14749	0.6851
						48.56	72	7.15249	0.67884
						48.58	62.6666	7.1575	0.67506
						48.6	66.6666	7.1625	0.67822
						48.62	100	7.1675	0.67578
						48.64	140	7.1725	0.66715
						48.66	60	7.1775	0.65608
						48.68	126.667	7.1825	0.64452
						48.7	120	7.18751	0.63754
						48.72	86.6667	7.19251	0.63356
						48.74	120	7.19751	0.63276
						48.76	93.3333	7.20251	0.63765
						48.78	140	7.20751	0.65075
						48.8	106.667	7.21252	0.66012
						48.82	133.333	7.21752	0.66168
						48.84	133.333	7.22252	0.65974
						48.86	53.3333	7.22752	0.66252
						48.88	80	7.23252	0.6763
						48.9	120	7.23752	0.68161
						48.92	153.333	7.24253	0.6723
						48.94	100	7.24753	0.65449
						48.96	133.333	7.25253	0.63354
						48.98	100	7.25753	0.62136
						49	146.667	7.26253	0.61851
						49.02	126.667	7.26753	0.62795
						49.04	133.333	7.27254	0.64893
						49.06	100	7.27754	0.66924
						49.08	120	7.28254	0.68175
						49.1	113.333	7.28754	0.6812
						49.12	146.667	7.29254	0.67955
						49.14	160	7.29754	0.6883
						49.16	86.6667	7.30255	0.69739
						49.18	120	7.30755	0.69629
						49.2	73.3333	7.31255	0.68746
						49.22	120	7.31755	0.68079
						49.24	160	7.32255	0.68426
						49.26	113.333	7.32756	0.69356
						49.28	133.333	7.33256	0.69768
						49.3	133.333	7.33756	0.697
						49.32	93.3333	7.34256	0.69464
						49.34	100	7.34756	0.6913
						49.36	86.6667	7.35256	0.68998
						49.38	93.3333	7.35757	0.68906
						49.4	113.333	7.36257	0.68316
						49.42	186.667	7.36757	0.67461
						49.44	86.6667	7.37257	0.66999
						49.46	173.333	7.37757	0.6692
						49.48	133.333	7.38257	0.66909
						49.5	106.667	7.38758	0.67017
						49.52	106.667	7.39258	0.67543
						49.54	126.667	7.39758	0.68241
						49.56	106.667	7.40258	0.68488
						49.58	160	7.40758	0.6806
						49.6	113.333	7.41258	0.67562
						49.62	113.333	7.41759	0.67707
						49.64	146.667	7.42259	0.68261
						49.66	106.667	7.42759	0.68491
						49.68	120	7.43259	0.68171
						49.7	133.333	7.43759	0.67484
						49.72	106.667	7.4426	0.66702
						49.74	140	7.4476	0.66029
						49.76	73.3333	7.4526	0.66092
						49.78	120	7.4576	0.66919
						49.8	113.333	7.4626	0.677
						49.82	86.6667	7.4676	0.68729
						49.84	146.667	7.47261	0.69408
						49.86	113.333	7.47761	0.69122
						49.88	126.667	7.48261	0.67914
						49.9	113.333	7.48761	0.66828
						49.92	133.333	7.49261	0.66648
						49.94	120	7.49761	0.66653
						49.96	100	7.50262	0.6714
						49.98	93.3333	7.50762	0.67523
						50	160	7.51262	0.67413
						50.02	146.667	7.51762	0.67374
						50.04	160	7.52262	0.67557
						50.06	106.667	7.52763	0.67629
						50.08	153.333	7.53263	0.67421
						50.1	173.333	7.53763	0.67124
						50.12	146.667	7.54263	0.66649
						50.14	113.333	7.54763	0.66315
						50.16	86.6667	7.55263	0.66302
						50.18	173.333	7.55764	0.65586
						50.2	126.667	7.56264	0.64511
						50.22	146.667	7.56764	0.64193
						50.24	120	7.57264	0.64719
						50.26	140	7.57764	0.65515
						50.28	153.333	7.58264	0.6598
						50.3	180	7.58765	0.66142
						50.32	213.333	7.59265	0.66597
						50.34	80	7.59765	0.6694
						50.36	106.667	7.60265	0.67196
						50.38	140	7.60765	0.67705
						50.4	73.3333	7.61265	0.67758
						50.42	173.333	7.61766	0.674
						50.44	120	7.62266	0.67152
						50.46	193.333	7.62766	0.67552
						50.48	240	7.63266	0.68652
						50.5	206.667	7.63766	0.69519
						50.52	160	7.64267	0.69796
						50.54	166.667	7.64767	0.68979
						50.56	180	7.65267	0.67224
						50.58	153.333	7.65767	0.6631
						50.6	180	7.66267	0.66472
						50.62	180	7.66767	0.66583
						50.64	160	7.67268	0.66172
						50.66	186.667	7.67768	0.66202
						50.68	166.667	7.68268	0.66784
						50.7	193.333	7.68768	0.66864
						50.72	206.667	7.69268	0.66713
						50.74	173.333	7.69768	0.67117
						50.76	193.333	7.70269	0.67421
						50.78	193.333	7.70769	0.67546
						50.8	193.333	7.71269	0.67653
						50.82	153.333	7.71769	0.68073
						50.84	173.333	7.72269	0.6909
						50.86	160	7.72769	0.69694
						50.88	200	7.7327	0.70069
						50.9	160	7.7377	0.70197
						50.92	233.333	7.7427	0.6992
						50.94	226.667	7.7477	0.69593
						50.96	153.333	7.7527	0.69095
						50.98	306.667	7.75771	0.68782
						51	180	7.76271	0.68266
						51.02	213.333	7.76771	0.68216
						51.04	246.667	7.77271	0.69054
						51.06	266.667	7.77771	0.7038
						51.08	193.333	7.78271	0.71211
						51.1	280	7.78772	0.70994
						51.12	220	7.79272	0.71271
						51.14	286.667	7.79772	0.72899
						51.16	233.333	7.80272	0.74714
						51.18	266.667	7.80772	0.7486
						51.2	273.333	7.81272	0.73121
						51.22	300	7.81773	0.70836
						51.24	340	7.82273	0.69124
						51.26	313.333	7.82773	0.68801
						51.28	340	7.83273	0.6955
						51.3	446.667	7.83773	0.70467
						51.32	440	7.84274	0.71329
						51.34	520	7.84774	0.70952
						51.36	680	7.85274	0.69524
						51.38	740	7.85774	0.68564
						51.4	713.333	7.86274	0.67622
						51.42	860	7.86774	0.66847
						51.44	1100	7.87275	0.67153
						51.46	1480	7.87775	0.68106
						51.48	1706.67	7.88275	0.69528
						51.5	1806.67	7.88775	0.70926
						51.52	2160	7.89275	0.71532
						51.54	2440	7.89775	0.71612
						51.56	2973.33	7.90276	0.72
						51.58	3320	7.90776	0.72457
						51.6	3793.33	7.91276	0.72247
						51.62	4353.33	7.91776	0.71123
						51.64	4666.67	7.92276	0.70548
						51.66	5426.67	7.92776	0.71642
						51.68	5520	7.93277	0.73709
						51.7	6646.67	7.93777	0.75183
						51.72	7140	7.94277	0.75484
						51.74	7300	7.94777	0.75641
						51.76	8093.33	7.95277	0.75502
						51.78	7753.33	7.95778	0.75185
						51.8	7786.67	7.96278	0.75105
						51.82	7593.33	7.96778	0.74951
						51.84	6813.33	7.97278	0.74566
						51.86	6380	7.97778	0.74432
						51.88	5653.33	7.98278	0.7433
						51.9	5046.67	7.98779	0.74946
						51.92	4580	7.99279	0.76074
						51.94	3660	7.99779	0.76963
						51.96	3660	8.00279	0.77947
						51.98	2813.33	8.00779	0.78162
						52	2380	8.01279	0.77735
						52.02	1933.33	8.0178	0.76929
						52.04	1393.33	8.0228	0.75273
						52.06	1113.33	8.0278	0.73626
						52.08	833.333	8.0328	0.73227
						52.1	593.333	8.0378	0.74346
						52.12	680	8.04281	0.76404
						52.14	506.667	8.04781	0.78335
						52.16	360	8.05281	0.7913
						52.18	313.333	8.05781	0.78681
						52.2	333.333	8.06281	0.77856
						52.22	306.667	8.06781	0.77198
						52.24	280	8.07282	0.76488
						52.26	193.333	8.07782	0.76387
						52.28	260	8.08282	0.76959
						52.3	200	8.08782	0.77423
						52.32	160	8.09282	0.77409
						52.34	186.667	8.09782	0.7694
						52.36	146.667	8.10283	0.76953
						52.38	160	8.10783	0.7798
						52.4	186.667	8.11283	0.78976
						52.42	113.333	8.11783	0.80078
						52.44	213.333	8.12283	0.81167
						52.46	173.333	8.12783	0.81252
						52.48	246.667	8.13284	0.80678
						52.5	140	8.13784	0.80356
						52.52	173.333	8.14284	0.81107
						52.54	153.333	8.14784	0.81904
						52.56	140	8.15284	0.82178
						52.58	100	8.15785	0.81783
						52.6	166.667	8.16285	0.81168
						52.62	133.333	8.16785	0.80239
						52.64	146.667	8.17285	0.78961
						52.66	126.667	8.17785	0.77281
						52.68	146.667	8.18285	0.76038
						52.7	153.333	8.18786	0.763
						52.72	100	8.19286	0.77038
						52.74	120	8.19786	0.7759
						52.76	146.667	8.20286	0.77731
						52.78	73.3333	8.20786	0.78211
						52.8	140	8.21286	0.79438
						52.82	133.333	8.21787	0.80404
						52.84	126.667	8.22287	0.80841
						52.86	126.667	8.22787	0.82161
						52.88	173.333	8.23287	0.83694
						52.9	140	8.23787	0.8398
						52.92	106.667	8.24287	0.82609
						52.94	126.667	8.24788	0.80866
						52.96	100	8.25288	0.8109
						52.98	146.667	8.25788	0.81733
						53	173.333	8.26288	0.81695
						53.02	153.333	8.26788	0.81237
						53.04	153.333	8.27289	0.81035
						53.06	73.3333	8.27789	0.80916
						53.08	86.6667	8.28289	0.80507
						53.1	113.333	8.28789	0.79756
						53.12	80	8.29289	0.79291
						53.14	106.667	8.29789	0.79506
						53.16	113.333	8.3029	0.80336
						53.18	126.667	8.3079	0.81957
						53.2	120	8.3129	0.8287
						53.22	166.667	8.3179	0.82805
						53.24	120	8.3229	0.82648
						53.26	180	8.3279	0.82584
						53.28	93.3333	8.33291	0.8209
						53.3	80	8.33791	0.80864
						53.32	120	8.34291	0.79809
						53.34	160	8.34791	0.79491
						53.36	146.667	8.35291	0.79502
						53.38	86.6667	8.35792	0.79803
						53.4	106.667	8.36292	0.80676
						53.42	93.3333	8.36792	0.81839
						53.44	140	8.37292	0.83262
						53.46	120	8.37792	0.83701
						53.48	113.333	8.38292	0.8367
						53.5	113.333	8.38793	0.83557
						53.52	100	8.39293	0.83008
						53.54	86.6667	8.39793	0.82692
						53.56	200	8.40293	0.82996
						53.58	120	8.40793	0.83356
						53.6	80	8.41293	0.83705
						53.62	100	8.41794	0.8451
						53.64	113.333	8.42294	0.85746
						53.66	73.3333	8.42794	0.86369
						53.68	120	8.43294	0.85481
						53.7	66.6667	8.43794	0.8445
						53.72	100	8.44294	0.84087
						53.74	106.667	8.44795	0.83771
						53.76	153.333	8.45295	0.8337
						53.78	80	8.45795	0.83642
						53.8	120	8.46295	0.84313
						53.82	113.333	8.46795	0.85008
						53.84	66.6667	8.47296	0.85376
						53.86	113.333	8.47796	0.85416
						53.88	106.667	8.48296	0.85126
						53.9	93.3333	8.48796	0.84694
						53.92	80	8.49296	0.84598
						53.94	113.333	8.49796	0.84774
						53.96	113.333	8.50297	0.8524
						53.98	66.6667	8.50797	0.85973
						54	140	8.51297	0.87025
						54.02	106.667	8.51797	0.88718
						54.04	126.667	8.52297	0.8908
						54.06	146.667	8.52797	0.88925
						54.08	46.6667	8.53298	0.88903
						54.1	106.667	8.53798	0.89204
						54.12	106.667	8.54298	0.90319
						54.14	120	8.54798	0.90738
						54.16	100	8.55298	0.89969
						54.18	173.333	8.55798	0.88344
						54.2	133.333	8.56299	0.86661
						54.22	153.333	8.56799	0.85294
						54.24	153.333	8.57299	0.84253
						54.26	106.667	8.57799	0.83509
						54.28	106.667	8.58299	0.83389
						54.3	120	8.588	0.83766
						54.32	86.6667	8.593	0.84781
						54.34	126.667	8.598	0.86013
						54.36	133.333	8.603	0.87709
						54.38	113.333	8.608	0.89287
						54.4	120	8.613	0.9003
						54.42	133.333	8.61801	0.89919
						54.44	66.6667	8.62301	0.894
						54.46	106.667	8.62801	0.89198
						54.48	86.6667	8.63301	0.89608
						54.5	140	8.63801	0.8919
						54.52	80	8.64301	0.87975
						54.54	113.333	8.64802	0.86811
						54.56	106.667	8.65302	0.86876
						54.58	106.667	8.65802	0.88144
						54.6	100	8.66302	0.89532
						54.62	126.667	8.66802	0.9043
						54.64	120	8.67303	0.90994
						54.66	106.667	8.67803	0.91282
						54.68	126.667	8.68303	0.90812
						54.7	100	8.68803	0.90305
						54.72	100	8.69303	0.89507
						54.74	106.667	8.69803	0.89682
						54.76	100	8.70304	0.9048
						54.78	106.667	8.70804	0.90712
						54.8	86.6667	8.71304	0.90646
						54.82	120	8.71804	0.90092
						54.84	113.333	8.72304	0.90272
						54.86	80	8.72804	0.90828
						54.88	113.333	8.73305	0.91314
						54.9	186.667	8.73805	0.92453
						54.92	100	8.74305	0.9303
						54.94	93.3333	8.74805	0.92591
						54.96	80	8.75305	0.91295
						54.98	86.6667	8.75805	0.89484
						55	126.667	8.76306	0.87834
						55.02	40	8.76806	0.86675
						55.04	66.6667	8.77306	0.86492
						55.06	86.6667	8.77806	0.87219
						55.08	100	8.78306	0.88918
						55.1	106.667	8.78807	0.91122
						55.12	120	8.79307	0.92957
						55.14	120	8.79807	0.93835
						55.16	133.333	8.80307	0.94194
						55.18	66.6667	8.80807	0.93754
						55.2	140	8.81307	0.92947
						55.22	113.333	8.81808	0.92583
						55.24	106.667	8.82308	0.91832
						55.26	133.333	8.82808	0.91388
						55.28	120	8.83308	0.91512
						55.3	80	8.83808	0.91619
						55.32	140	8.84308	0.92812
						55.34	120	8.84809	0.94026
						55.36	160	8.85309	0.9403
						55.38	126.667	8.85809	0.93775
						55.4	93.3333	8.86309	0.93611
						55.42	113.333	8.86809	0.93587
						55.44	126.667	8.87309	0.93152
						55.46	120	8.8781	0.91511
						55.48	106.667	8.8831	0.90089
						55.5	73.3333	8.8881	0.89293
						55.52	120	8.8931	0.89894
						55.54	93.3333	8.8981	0.90802
						55.56	120	8.90311	0.9141
						55.58	106.667	8.90811	0.91445
						55.6	66.6667	8.91311	0.9027
						55.62	120	8.91811	0.88995
						55.64	86.6667	8.92311	0.90154
						55.66	160	8.92811	0.9252
						55.68	93.3333	8.93312	0.94152
						55.7	133.333	8.93812	0.9455
						55.72	120	8.94312	0.93439
						55.74	100	8.94812	0.92314
						55.76	120	8.95312	0.91778
						55.78	106.667	8.95812	0.91248
						55.8	80	8.96313	0.91636
						55.82	86.6667	8.96813	0.92145
						55.84	93.3333	8.97313	0.92955
						55.86	106.667	8.97813	0.94335
						55.88	100	8.98313	0.95874
						55.9	166.667	8.98814	0.96092
						55.92	93.3333	8.99314	0.94945
						55.94	106.667	8.99814	0.93883
						55.96	126.667	9.00314	0.92839
						55.98	93.3333	9.00814	0.9235
						56	126.667	9.01314	0.92223
						56.02	86.6667	9.01815	0.92005
						56.04	66.6667	9.02315	0.91879
						56.06	126.667	9.02815	0.92591
						56.08	73.3333	9.03315	0.935
						56.1	120	9.03815	0.93882
						56.12	113.333	9.04315	0.94273
						56.14	80	9.04816	0.94811
						56.16	133.333	9.05316	0.95304
						56.18	86.6667	9.05816	0.95436
						56.2	126.667	9.06316	0.95611
						56.22	93.3333	9.06816	0.95632
						56.24	106.667	9.07316	0.95004
						56.26	80	9.07817	0.94337
						56.28	93.3333	9.08317	0.94184
						56.3	80	9.08817	0.93966
						56.32	100	9.09317	0.93904
						56.34	166.667	9.09817	0.93851
						56.36	126.667	9.10318	0.9418
						56.38	100	9.10818	0.95238
						56.4	86.6667	9.11318	0.95988
						56.42	120	9.11818	0.97352
						56.44	106.667	9.12318	0.98686
						56.46	80	9.12818	1.00085
						56.48	133.333	9.13319	1.01095
						56.5	126.667	9.13819	1.00764
						56.52	66.6667	9.14319	0.99379
						56.54	133.333	9.14819	0.97665
						56.56	66.6667	9.15319	0.96118
						56.58	120	9.15819	0.94762
						56.6	93.3333	9.1632	0.94017
						56.62	113.333	9.1682	0.93552
						56.64	100	9.1732	0.93757
						56.66	93.3333	9.1782	0.94743
						56.68	100	9.1832	0.95892
						56.7	146.667	9.1882	0.95925
						56.72	120	9.19321	0.95212
						56.74	60	9.19821	0.94185
						56.76	126.667	9.20321	0.94221
						56.78	126.667	9.20821	0.95617
						56.8	106.667	9.21321	0.97809
						56.82	100	9.21822	0.99965
						56.84	120	9.22322	1.01419
						56.86	120	9.22822	1.01674
						56.88	73.3333	9.23322	1.00892
						56.9	133.333	9.23822	0.99909
						56.92	80	9.24322	0.99734
						56.94	133.333	9.24823	1.00001
						56.96	113.333	9.25323	0.99735
						56.98	100	9.25823	0.99584
						57	113.333	9.26323	0.98987
						57.02	106.667	9.26823	0.98005
						57.04	126.667	9.27323	0.97474
						57.06	106.667	9.27824	0.97508
						57.08	126.667	9.28324	0.9768
						57.1	120	9.28824	0.98264
						57.12	100	9.29324	0.99052
						57.14	166.667	9.29824	0.98532
						57.16	120	9.30325	0.98121
						57.18	106.667	9.30825	0.98334
						57.2	146.667	9.31325	0.98868
						57.22	80	9.31825	0.9863
						57.24	86.6667	9.32325	0.98217
						57.26	106.667	9.32825	0.98348
						57.28	106.667	9.33326	0.98718
						57.3	80	9.33826	0.98534
						57.32	120	9.34326	0.98196
						57.34	66.6667	9.34826	0.98099
						57.36	120	9.35326	0.99073
						57.38	113.333	9.35826	0.9972
						57.4	113.333	9.36327	0.99021
						57.42	66.6667	9.36827	0.98945
						57.44	93.3333	9.37327	0.99135
						57.46	113.333	9.37827	0.99261
						57.48	73.3333	9.38327	0.99322
						57.5	86.6667	9.38827	0.99543
						57.52	86.6667	9.39328	1.00407
						57.54	160	9.39828	1.00662
						57.56	140	9.40328	0.99226
						57.58	66.6667	9.40828	0.96544
						57.6	100	9.41328	0.94442
						57.62	106.667	9.41829	0.93146
						57.64	86.6667	9.42329	0.92959
						57.66	80	9.42829	0.94083
						57.68	133.333	9.43329	0.95063
						57.7	166.667	9.43829	0.9595
						57.72	93.3333	9.44329	0.97423
						57.74	80	9.4483	0.98701
						57.76	93.3333	9.4533	0.99179
						57.78	113.333	9.4583	0.97477
						57.8	53.3333	9.4633	0.947
						57.82	100	9.4683	0.93764
						57.84	133.333	9.4733	0.95029
						57.86	133.333	9.47831	0.97647
						57.88	133.333	9.48331	1.00077
						57.9	113.333	9.48831	1.01161
						57.92	73.3333	9.49331	1.01243
						57.94	93.3333	9.49831	1.0062
						57.96	133.333	9.50332	1.00536
						57.98	106.667	9.50832	1.0136
						58	80	9.51332	1.01961
						58.02	113.333	9.51832	1.02031
						58.04	100	9.52332	1.01218
						58.06	160	9.52832	1.0033
						58.08	60	9.53333	1.00295
						58.1	80	9.53833	1.00212
						58.12	106.667	9.54333	0.99187
						58.14	106.667	9.54833	0.99024
						58.16	66.6667	9.55333	1.00012
						58.18	40	9.55833	1.01959
						58.2	100	9.56334	1.02572
						58.22	106.667	9.56834	1.02579
						58.24	80	9.57334	1.03008
						58.26	93.3333	9.57834	1.03962
						58.28	80	9.58334	1.05554
						58.3	100	9.58834	1.05866
						58.32	66.6667	9.59335	1.05875
						58.34	106.667	9.59835	1.04863
						58.36	126.667	9.60335	1.0339
						58.38	153.333	9.60835	1.02873
						58.4	106.667	9.61335	1.02671
						58.42	106.667	9.61836	1.02324
						58.44	126.667	9.62336	1.01394
						58.46	80	9.62836	1.00157
						58.48	93.3333	9.63336	0.99491
						58.5	73.3333	9.63836	0.9993
						58.52	160	9.64336	1.01185
						58.54	86.6667	9.64837	1.02312
						58.56	146.667	9.65337	1.02534
						58.58	126.667	9.65837	1.02363
						58.6	93.3333	9.66337	1.02585
						58.62	73.3333	9.66837	1.0234
						58.64	60	9.67337	1.01537
						58.66	120	9.67838	1.01181
						58.68	73.3333	9.68338	1.02098
						58.7	86.6667	9.68838	1.03473
						58.72	93.3333	9.69338	1.04341
						58.74	106.667	9.69838	1.03521
						58.76	113.333	9.70338	1.02747
						58.78	113.333	9.70839	1.02036
						58.8	140	9.71339	1.01811
						58.82	113.333	9.71839	1.01245
						58.84	80	9.72339	1.01584
						58.86	113.333	9.72839	1.03803
						58.88	113.333	9.7334	1.06074
						58.9	106.667	9.7384	1.07957
						58.92	66.6667	9.7434	1.07914
						58.94	73.3333	9.7484	1.05681
						58.96	93.3333	9.7534	1.03124
						58.98	100	9.7584	1.02404
						59	133.333	9.76341	1.02993
						59.02	80	9.76841	1.04257
						59.04	73.3333	9.77341	1.04847
						59.06	126.667	9.77841	1.05152
						59.08	73.3333	9.78341	1.05532
						59.1	100	9.78841	1.05692
						59.12	86.6667	9.79342	1.05661
						59.14	73.3333	9.79842	1.06379
						59.16	120	9.80342	1.07729
						59.18	120	9.80842	1.08407
						59.2	106.667	9.81342	1.08139
						59.22	120	9.81843	1.07732
						59.24	146.667	9.82343	1.07317
						59.26	106.667	9.82843	1.06797
						59.28	86.6667	9.83343	1.06128
						59.3	113.333	9.83843	1.05942
						59.32	66.6667	9.84343	1.06443
						59.34	80	9.84844	1.07287
						59.36	113.333	9.85344	1.07954
						59.38	140	9.85844	1.07435
						59.4	106.667	9.86344	1.05976
						59.42	53.3333	9.86844	1.04264
						59.44	100	9.87344	1.03263
						59.46	86.6667	9.87845	1.03644
						59.48	100	9.88345	1.0482
						59.5	120	9.88845	1.05025
						59.52	100	9.89345	1.04564
						59.54	153.333	9.89845	1.03951
						59.56	86.6667	9.90345	1.02815
						59.58	100	9.90846	1.02153
						59.6	200	9.91346	1.02054
						59.62	86.6667	9.91846	1.03237
						59.64	106.667	9.92346	1.04117
						59.66	100	9.92846	1.05293
						59.68	133.333	9.93347	1.06774
						59.7	140	9.93847	1.08265
						59.72	120	9.94347	1.09089
						59.74	106.667	9.94847	1.09533
						59.76	106.667	9.95347	1.08957
						59.78	146.667	9.95847	1.07383
						59.8	106.667	9.96348	1.05097
						59.82	126.667	9.96848	1.03867
						59.84	100	9.97348	1.04784
						59.86	93.3333	9.97848	1.06158
						59.88	173.333	9.98348	1.06972
						59.9	126.667	9.98848	1.07122
						59.92	106.667	9.99349	1.06338
						59.94	106.667	9.99849	1.05351
						59.96	80	10.0035	1.04743
						59.98	160	10.0085	1.05403
[truncated: 15,178 more rows]

## Sheet: Figure 1c
740	22875.7	23214.9	22875.7	22921.1	23064.5	22933.9	22922.4	740	17516.5	17832.5	17516.5	17653.1	17526.1	17632.4	17540.5	17545.2	17517.6
739.9	22880.2	23200	22856.3	22902	23047.5	22915	22904.3	739.9	17596.9	17823	17501.5	17641.8	17511.2	17618.9	17525.8	17530.5	17502.7
739.8	22817.3	23185.3	22836.9	22882.9	23030.6	22896.1	22886.2	739.8	17658.9	17813.8	17486.6	17630.5	17496.3	17605.5	17511	17515.8	17487.7
739.7	22742.9	23170.6	22817.5	22863.8	23013.7	22877.2	22868.2	739.7	17652.5	17804.8	17471.7	17619.5	17481.4	17592	17496.2	17501.2	17472.8
739.6	22693.6	23156	22798	22844.8	22996.9	22858.3	22850.3	739.6	17620.5	17795.9	17456.7	17608.6	17466.5	17578.6	17481.5	17486.5	17457.8
739.5	22632.2	23141.6	22778.6	22825.7	22980	22839.4	22832.4	739.5	17582.4	17787.3	17441.8	17597.9	17451.7	17565.2	17466.7	17471.8	17442.9
739.4	22531.3	23127.3	22759.2	22806.6	22963.3	22820.5	22814.6	739.4	17617	17778.9	17426.8	17587.4	17436.8	17551.8	17451.9	17457.1	17427.9
739.3	22474.3	23113.2	22739.8	22787.5	22946.6	22801.6	22796.9	739.3	17656.8	17770.7	17411.8	17577	17421.9	17538.5	17437.2	17442.4	17413
739.2	22536.4	23099.2	22720.4	22768.5	22930	22782.7	22779.2	739.2	17700.1	17762.8	17396.9	17566.9	17407	17525.2	17422.4	17427.8	17398
739.1	22633.2	23085.3	22701	22749.4	22913.4	22763.8	22761.7	739.1	17699.1	17755.1	17382	17557	17392.1	17511.9	17407.6	17413.1	17383.1
739	22716.1	23071.6	22681.6	22730.3	22896.8	22745	22744.2	739	17611.4	17747.7	17367	17547.3	17377.2	17498.7	17392.9	17398.4	17368.2
738.9	22748.4	23058.1	22662.1	22711.3	22880.4	22726.1	22726.8	738.9	17528	17740.5	17352	17537.8	17362.4	17485.5	17378.1	17383.8	17353.2
738.8	22738.9	23044.8	22642.7	22692.2	22863.9	22707.2	22709.5	738.8	17428.5	17733.7	17337.1	17528.6	17347.5	17472.3	17363.4	17369.1	17338.3
738.7	22805.8	23031.6	22623.3	22673.2	22847.6	22688.4	22692.4	738.7	17343.1	17727.1	17322.2	17519.7	17332.6	17459.2	17348.6	17354.4	17323.3
738.6	22934.4	23018.6	22603.9	22654.1	22831.3	22669.5	22675.4	738.6	17366.8	17720.9	17307.2	17511	17317.7	17446.1	17333.9	17339.8	17308.4
738.5	23088.8	23005.9	22584.5	22635.1	22815.1	22650.7	22658.5	738.5	17487.2	17715	17292.2	17502.6	17302.9	17433	17319.1	17325.1	17293.4
738.4	23148	22993.3	22565.1	22616	22798.9	22631.9	22641.7	738.4	17587.1	17709.4	17277.3	17494.5	17288	17420	17304.4	17310.5	17278.5
738.3	23042.7	22981	22545.7	22597	22782.8	22613.1	22625.1	738.3	17617.8	17704.2	17262.3	17486.7	17273.1	17407	17289.7	17295.9	17263.6
738.2	22895.6	22969	22526.2	22578	22766.8	22594.3	22608.7	738.2	17698.7	17699.3	17247.4	17479.2	17258.2	17394	17274.9	17281.2	17248.6
738.1	22757.9	22957.2	22506.8	22559	22750.9	22575.5	22592.5	738.1	17767.8	17694.8	17232.5	17472.1	17243.4	17381.1	17260.2	17266.6	17233.7
738	22711.7	22945.8	22487.4	22539.9	22735	22556.7	22576.4	738	17721	17690.8	17217.5	17465.3	17228.5	17368.3	17245.5	17252	17218.7
737.9	22690.3	22934.6	22468	22520.9	22719.2	22537.9	22560.6	737.9	17625	17687.1	17202.5	17458.9	17213.6	17355.5	17230.7	17237.4	17203.8
737.8	22654	22923.7	22448.6	22501.9	22703.5	22519.1	22545	737.8	17512.4	17683.9	17187.6	17452.8	17198.8	17342.7	17216	17222.8	17188.8
737.7	22667.3	22913.2	22429.2	22482.9	22687.8	22500.3	22529.7	737.7	17440.8	17681.1	17172.7	17447.2	17183.9	17330	17201.3	17208.1	17173.9
737.6	22672.6	22903.1	22409.8	22463.9	22672.3	22481.6	22514.6	737.6	17386.4	17678.8	17157.7	17441.9	17169	17317.3	17186.6	17193.5	17159
737.5	22661.9	22893.4	22390.3	22444.9	22656.8	22462.8	22499.8	737.5	17504	17677	17142.8	17437.1	17154.2	17304.7	17171.8	17178.9	17144
737.4	22626.4	22884	22370.9	22425.9	22641.5	22444.1	22485.4	737.4	17724.1	17675.6	17127.8	17432.7	17139.3	17292.1	17157.1	17164.3	17129.1
737.3	22578.1	22875.2	22351.5	22406.9	22626.2	22425.4	22471.3	737.3	17798.2	17674.8	17112.8	17428.8	17124.4	17279.5	17142.4	17149.8	17114.1
737.2	22577.8	22866.8	22332.1	22388	22611	22406.6	22457.5	737.2	17756.8	17674.5	17097.9	17425.2	17109.6	17267.1	17127.7	17135.2	17099.2
737.1	22610.1	22859	22312.7	22369	22596	22387.9	22444.2	737.1	17706.9	17674.7	17083	17422.2	17094.7	17254.7	17113	17120.6	17084.2
737	22636.8	22851.6	22293.3	22350	22581	22369.2	22431.3	737	17685.3	17675.5	17068	17419.7	17079.8	17242.3	17098.3	17106	17069.3
736.9	22630.5	22844.9	22273.9	22331	22566.1	22350.5	22418.8	736.9	17694	17676.8	17053	17417.7	17065	17230	17083.6	17091.5	17054.4
736.8	22622.4	22838.8	22254.5	22312.1	22551.4	22331.8	22406.8	736.8	17730.2	17678.7	17038.1	17416.1	17050.1	17217.7	17068.9	17076.9	17039.4
736.7	22629.1	22833.3	22235	22293.1	22536.7	22313.2	22395.4	736.7	17805.5	17681.2	17023.2	17415.1	17035.3	17205.5	17054.2	17062.3	17024.5
736.6	22641.5	22828.5	22215.6	22274.2	22522.2	22294.5	22384.5	736.6	17791.6	17684.3	17008.2	17414.7	17020.4	17193.4	17039.5	17047.8	17009.5
736.5	22686.5	22824.4	22196.2	22255.2	22507.8	22275.9	22374.2	736.5	17788.8	17688.1	16993.2	17414.7	17005.6	17181.4	17024.8	17033.2	16994.6
736.4	22772.3	22821.1	22176.8	22236.3	22493.5	22257.2	22364.5	736.4	17874.1	17692.4	16978.3	17415.3	16990.7	17169.4	17010.1	17018.7	16979.7
736.3	22888.1	22818.6	22157.4	22217.3	22479.4	22238.6	22355.4	736.3	17876.7	17697.4	16963.3	17416.5	16975.8	17157.5	16995.5	17004.2	16964.7
736.2	22954.6	22816.9	22138	22198.4	22465.4	22220	22347	736.2	17789.1	17703	16948.4	17418.2	16961	17145.6	16980.8	16989.7	16949.8
736.1	22961.6	22816.2	22118.5	22179.5	22451.5	22201.4	22339.4	736.1	17727.6	17709.3	16933.5	17420.5	16946.2	17133.8	16966.1	16975.1	16934.8
736	22918.3	22816.3	22099.1	22160.6	22437.8	22182.8	22332.5	736	17692.9	17716.3	16918.5	17423.4	16931.3	17122.1	16951.4	16960.6	16919.9
735.9	22875.6	22817.4	22079.7	22141.7	22424.3	22164.2	22326.4	735.9	17682	17723.8	16903.5	17426.8	16916.5	17110.5	16936.8	16946.1	16905
735.8	22910.8	22819.5	22060.3	22122.8	22410.9	22145.6	22321.1	735.8	17690	17732.1	16888.6	17430.8	16901.6	17099	16922.1	16931.6	16890
735.7	22976.7	22822.6	22040.9	22103.9	22397.7	22127.1	22316.6	735.7	17830.6	17741	16873.7	17435.3	16886.8	17087.5	16907.4	16917.1	16875.1
735.6	23017.2	22826.7	22021.5	22085	22384.6	22108.5	22313	735.6	17887.3	17750.5	16858.7	17440.4	16871.9	17076.2	16892.8	16902.7	16860.1
735.5	22998.4	22832	22002.1	22066.1	22371.8	22090	22310.3	735.5	17817.7	17760.7	16843.8	17446	16857.1	17064.9	16878.1	16888.2	16845.2
735.4	22946.9	22838.3	21982.7	22047.2	22359.1	22071.5	22308.4	735.4	17730.2	17771.5	16828.8	17452.1	16842.2	17053.7	16863.5	16873.7	16830.2
735.3	22955.8	22845.7	21963.2	22028.3	22346.6	22053	22307.5	735.3	17661.5	17782.9	16813.8	17458.7	16827.4	17042.6	16848.8	16859.3	16815.3
735.2	22979.9	22854.2	21943.8	22009.5	22334.3	22034.5	22307.4	735.2	17647.8	17794.8	16798.9	17465.8	16812.5	17031.6	16834.2	16844.8	16800.4
735.1	23009	22863.8	21924.4	21990.6	22322.3	22016	22308.1	735.1	17684.8	17807.3	16784	17473.3	16797.7	17020.7	16819.6	16830.4	16785.4
735	23041.7	22874.5	21905	21971.8	22310.5	21997.6	22309.7	735	17817.4	17820.3	16769	17481.2	16782.9	17010	16804.9	16815.9	16770.5
734.9	23057.8	22886.3	21885.6	21952.9	22298.9	21979.1	22312.1	734.9	17968.4	17833.8	16754	17489.3	16768	16999.3	16790.3	16801.5	16755.5
734.8	23090.6	22899	21866.2	21934.1	22287.5	21960.7	22315.2	734.8	17938	17847.7	16739.1	17497.8	16753.2	16988.8	16775.7	16787.1	16740.6
734.7	23132.1	22912.7	21846.8	21915.3	22276.4	21942.3	22319	734.7	17876.4	17861.9	16724.2	17506.5	16738.4	16978.4	16761.1	16772.7	16725.7
734.6	23150	22927.2	21827.3	21896.5	22265.6	21923.9	22323.3	734.6	17857.1	17876.4	16709.2	17515.3	16723.5	16968.1	16746.4	16758.3	16710.7
734.5	23104.6	22942.3	21807.9	21877.6	22255	21905.5	22327.9	734.5	17975.1	17891	16694.2	17524.2	16708.7	16957.9	16731.8	16743.9	16695.8
734.4	23028.8	22957.9	21788.5	21858.8	22244.8	21887.1	22332.8	734.4	18142.9	17905.8	16679.3	17533	16693.9	16947.9	16717.2	16729.5	16680.8
734.3	23034.3	22973.9	21769.1	21840	22234.8	21868.8	22337.7	734.3	18221.6	17920.6	16664.3	17541.7	16679	16938	16702.6	16715.2	16665.9
734.2	23043.8	22990	21749.7	21821.2	22225.1	21850.4	22342.2	734.2	18254.6	17935.3	16649.4	17550.1	16664.2	16928.3	16688	16700.8	16651
734.1	22991.4	23005.9	21730.3	21802.5	22215.8	21832.1	22346.3	734.1	18191	17949.8	16634.5	17558.1	16649.4	16918.7	16673.4	16686.4	16636
734	22938.9	23021.3	21710.9	21783.7	22206.8	21813.8	22349.5	734	18036.6	17964	16619.5	17565.6	16634.6	16909.3	16658.8	16672.1	16621.1
733.9	22997	23035.9	21691.5	21764.9	22198.2	21795.5	22351.5	733.9	17917.1	17977.7	16604.5	17572.4	16619.7	16900.1	16644.3	16657.8	16606.2
733.8	23134.3	23049.3	21672	21746.2	22190	21777.3	22352	733.8	17901.8	17990.7	16589.6	17578.4	16604.9	16891	16629.7	16643.5	16591.2
733.7	23268	23061.2	21652.6	21727.4	22182.1	21759	22350.4	733.7	17982.9	18003	16574.7	17583.5	16590.1	16882.1	16615.1	16629.2	16576.3
733.6	23277.4	23071.2	21633.2	21708.7	22174.7	21740.8	22346.6	733.6	18033.2	18014.4	16559.7	17587.4	16575.3	16873.5	16600.6	16614.8	16561.3
733.5	23120.8	23078.9	21613.8	21690	22167.7	21722.6	22340	733.5	18025.1	18024.7	16544.8	17590	16560.5	16865	16586	16600.6	16546.4
733.4	22920.2	23084.1	21594.4	21671.3	22161.1	21704.4	22330.5	733.4	18029.4	18033.8	16529.8	17591.2	16545.7	16856.7	16571.5	16586.3	16531.5
733.3	22795.3	23086.5	21575	21652.5	22155	21686.3	22317.7	733.3	17970.9	18041.5	16514.8	17590.8	16530.8	16848.7	16556.9	16572	16516.5
733.2	22756.1	23086.1	21555.5	21633.8	22149.3	21668.1	22301.4	733.2	17975.6	18047.8	16499.9	17588.7	16516	16840.9	16542.4	16557.8	16501.6
733.1	22815.8	23082.7	21536.1	21615.2	22144.2	21650	22281.7	733.1	18038.5	18052.5	16485	17584.7	16501.2	16833.3	16527.8	16543.6	16486.7
733	22909.5	23076.3	21516.7	21596.5	22139.6	21631.9	22258.4	733	18062.6	18055.5	16470	17578.7	16486.4	16826	16513.3	16529.3	16471.7
732.9	22934.3	23067.1	21497.3	21577.8	22135.5	21613.8	22231.8	732.9	18053.2	18056.7	16455	17570.6	16471.6	16819	16498.8	16515.1	16456.8
732.8	22890.1	23055.3	21477.9	21559.2	22132.1	21595.8	22201.9	732.8	18003.6	18056	16440.1	17560.3	16456.8	16812.3	16484.2	16500.9	16441.8
732.7	22867.2	23041.1	21458.5	21540.5	22129.2	21577.7	22169.1	732.7	17895.2	18053.4	16425.2	17547.9	16442	16805.9	16469.7	16486.8	16426.9
732.6	22908.9	23025	21439.1	21521.9	22126.9	21559.7	22133.7	732.6	17829.4	18049	16410.2	17533.2	16427.2	16799.8	16455.2	16472.6	16412
732.5	23012	23007.3	21419.7	21503.2	22125.2	21541.8	22096	732.5	17869.9	18042.6	16395.2	17516.3	16412.4	16794	16440.7	16458.5	16397
732.4	23096.4	22988.4	21400.2	21484.6	22124.3	21523.8	22056.4	732.4	17974.3	18034.4	16380.3	17497.1	16397.6	16788.5	16426.2	16444.3	16382.1
732.3	23128.5	22968.8	21380.8	21466	22124	21505.9	22015.3	732.3	18016.5	18024.5	16365.4	17475.8	16382.9	16783.5	16411.8	16430.2	16367.1
732.2	23071.8	22948.7	21361.4	21447.4	22124.4	21488	21973.1	732.2	18060.5	18012.8	16350.4	17452.3	16368.1	16778.8	16397.3	16416.1	16352.2
732.1	22953.5	22928.7	21342	21428.9	22125.6	21470.1	21930.1	732.1	18060.4	17999.5	16335.5	17426.9	16353.3	16774.5	16382.8	16402	16337.3
732	22901.5	22908.9	21322.6	21410.3	22127.5	21452.2	21886.6	732	18030	17984.9	16320.5	17399.6	16338.5	16770.7	16368.3	16388	16322.3
731.9	22927.5	22889.8	21303.2	21391.7	22130.2	21434.4	21842.9	731.9	17996.1	17968.9	16305.5	17370.5	16323.7	16767.3	16353.9	16373.9	16307.4
731.8	23033	22871.6	21283.8	21373.2	22133.8	21416.6	21799.2	731.8	17972.7	17951.8	16290.6	17339.7	16308.9	16764.3	16339.4	16359.9	16292.5
731.7	23117.9	22854.6	21264.3	21354.7	22138.2	21398.9	21755.8	731.7	17912.5	17933.7	16275.6	17307.5	16294.1	16761.9	16325	16345.9	16277.5
731.6	23101.7	22838.8	21244.9	21336.2	22143.5	21381.2	21712.8	731.6	17854.5	17914.9	16260.7	17274	16279.4	16760	16310.6	16331.9	16262.6
731.5	23100.8	22824.6	21225.5	21317.7	22149.7	21363.5	21670.3	731.5	17896.6	17895.4	16245.8	17239.3	16264.6	16758.6	16296.1	16317.9	16247.7
731.4	23086.8	22812	21206.1	21299.2	22156.9	21345.8	21628.5	731.4	17945.1	17875.6	16230.8	17203.6	16249.8	16757.8	16281.7	16303.9	16232.7
731.3	22969.7	22801.2	21186.7	21280.7	22165	21328.2	21587.4	731.3	17989.3	17855.5	16215.9	17167	16235.1	16757.6	16267.3	16290	16217.8
731.2	22815	22792.2	21167.3	21262.2	22174.1	21310.5	21547.1	731.2	17982.7	17835.5	16200.9	17129.8	16220.3	16758	16252.9	16276.1	16202.9
731.1	22702.2	22785.2	21147.8	21243.8	22184.3	21293	21507.7	731.1	17811	17815.5	16186	17092	16205.5	16759.1	16238.5	16262.2	16187.9
731	22696.1	22780.1	21128.4	21225.3	22195.5	21275.5	21469.1	731	17683.9	17795.9	16171	17053.7	16190.8	16760.9	16224.1	16248.3	16173
730.9	22682.7	22777	21109	21206.9	22207.7	21258	21431.4	730.9	17626.5	17776.7	16156	17015.2	16176	16763.4	16209.8	16234.4	16158
730.8	22649.2	22776	21089.6	21188.5	22221.2	21240.5	21394.6	730.8	17654.7	17758.1	16141.1	16976.5	16161.3	16766.7	16195.4	16220.6	16143.1
730.7	22666.7	22777	21070.2	21170.2	22235.7	21223.1	21358.7	730.7	17702.5	17740.3	16126.1	16937.8	16146.5	16770.7	16181.1	16206.8	16128.2
730.6	22691.8	22780.2	21050.8	21151.8	22251.4	21205.7	21323.7	730.6	17695.1	17723.4	16111.2	16899	16131.8	16775.5	16166.7	16193	16113.2
730.5	22686.7	22785.5	21031.4	21133.4	22268.3	21188.4	21289.5	730.5	17676.4	17707.5	16096.2	16860.4	16117	16781.3	16152.4	16179.3	16098.3
730.4	22706.5	22792.8	21012	21115.1	22286.5	21171.1	21256.1	730.4	17597.5	17692.7	16081.3	16822	16102.3	16787.9	16138.1	16165.6	16083.4
730.3	22739.3	22802.3	20992.5	21096.8	22305.9	21153.8	21223.5	730.3	17581.2	17679.1	16066.4	16783.8	16087.5	16795.4	16123.8	16151.9	16068.5
730.2	22780.1	22814	20973.1	21078.5	22326.5	21136.6	21191.7	730.2	17633.2	17666.9	16051.4	16746	16072.8	16803.9	16109.5	16138.2	16053.5
730.1	22808	22827.7	20953.7	21060.2	22348.5	21119.5	21160.7	730.1	17618	17656.1	16036.5	16708.5	16058.1	16813.5	16095.2	16124.5	16038.6
730	22881.2	22843.5	20934.3	21041.9	22371.8	21102.3	21130.3	730	17618.8	17646.8	16021.5	16671.4	16043.4	16824	16080.9	16110.9	16023.6
729.9	22972.8	22861.4	20914.9	21023.7	22396.4	21085.3	21100.7	729.9	17546.3	17639	16006.5	16634.8	16028.6	16835.7	16066.6	16097.3	16008.7
729.8	23007.4	22881.4	20895.5	21005.5	22422.5	21068.2	21071.7	729.8	17483.2	17633	15991.6	16598.7	16013.9	16848.5	16052.4	16083.8	15993.8
729.7	22939.8	22903.4	20876.1	20987.2	22449.8	21051.3	21043.3	729.7	17539.9	17628.6	15976.6	16563.1	15999.2	16862.4	16038.1	16070.3	15978.9
729.6	22850	22927.5	20856.6	20969	22478.6	21034.3	21015.5	729.6	17636.6	17626.1	15961.7	16528	15984.5	16877.5	16023.9	16056.8	15963.9
729.5	22841.5	22953.6	20837.2	20950.9	22508.8	21017.5	20988.2	729.5	17682.5	17625.3	15946.8	16493.4	15969.8	16893.9	16009.7	16043.3	15949
729.4	22902.4	22981.7	20817.8	20932.7	22540.4	21000.7	20961.4	729.4	17659.4	17626.5	15931.8	16459.4	15955.1	16911.6	15995.5	16029.9	15934
729.3	23027.7	23011.8	20798.4	20914.6	22573.4	20983.9	20935.1	729.3	17652.6	17629.6	15916.9	16425.9	15940.4	16930.6	15981.3	16016.5	15919.1
729.2	23169.9	23043.9	20779	20896.5	22607.8	20967.2	20909.3	729.2	17669.7	17634.7	15901.9	16393	15925.7	16951	15967.1	16003.2	15904.2
729.1	23250.4	23077.9	20759.6	20878.4	22643.7	20950.6	20883.9	729.1	17715.8	17641.8	15887	16360.7	15911	16972.8	15952.9	15989.9	15889.3
729	23208.5	23113.7	20740.2	20860.4	22681	20934	20858.9	729	17842.9	17650.9	15872	16329	15896.3	16996	15938.8	15976.6	15874.3
728.9	23139.2	23151.4	20720.8	20842.3	22719.6	20917.5	20834.2	728.9	17893.6	17662.1	15857	16297.8	15881.6	17020.6	15924.7	15963.4	15859.4
728.8	23171.7	23191	20701.3	20824.3	22759.7	20901.1	20809.9	728.8	17817.6	17675.5	15842.1	16267.1	15866.9	17046.8	15910.5	15950.2	15844.5
728.7	23300.4	23232.3	20681.9	20806.3	22801.1	20884.7	20785.9	728.7	17801.5	17691	15827.1	16237	15852.2	17074.5	15896.4	15937	15829.5
728.6	23441.7	23275.3	20662.5	20788.3	22843.8	20868.4	20762.2	728.6	17799.2	17708.7	15812.2	16207.5	15837.5	17103.8	15882.3	15923.9	15814.6
728.5	23595.1	23320	20643.1	20770.4	22887.9	20852.2	20738.8	728.5	17798.7	17728.6	15797.2	16178.5	15822.9	17134.6	15868.3	15910.9	15799.7
728.4	23622.5	23366.2	20623.7	20752.5	22933.1	20836	20715.6	728.4	17855.6	17750.6	15782.3	16150	15808.2	17167.1	15854.2	15897.9	15784.8
728.3	23575.7	23414	20604.3	20734.6	22979.6	20820	20692.6	728.3	17944.6	17775	15767.4	16122	15793.6	17201.2	15840.2	15884.9	15769.8
728.2	23507.1	23463.2	20584.8	20716.8	23027.2	20804	20669.9	728.2	18039.3	17801.5	15752.4	16094.5	15778.9	17237	15826.1	15872	15754.9
728.1	23432.5	23513.8	20565.4	20698.9	23075.8	20788.1	20647.3	728.1	18107.1	17830.2	15737.5	16067.5	15764.2	17274.4	15812.1	15859.2	15740
728	23426.1	23565.6	20546	20681.1	23125.4	20772.2	20624.9	728	18128.4	17861.2	15722.5	16041	15749.6	17313.5	15798.1	15846.4	15725
727.9	23542.3	23618.5	20526.6	20663.3	23175.8	20756.5	20602.7	727.9	18072	17894.4	15707.5	16015	15735	17354.2	15784.2	15833.7	15710.1
727.8	23687	23672.5	20507.2	20645.6	23226.9	20740.9	20580.7	727.8	17962.9	17929.8	15692.6	15989.4	15720.3	17396.7	15770.2	15821	15695.2
727.7	23862.4	23727.3	20487.8	20627.9	23278.7	20725.3	20558.8	727.7	18036.2	17967.3	15677.6	15964.2	15705.7	17440.7	15756.3	15808.4	15680.2
727.6	23986.5	23782.9	20468.4	20610.2	23330.9	20709.9	20537	727.6	18117.9	18007.1	15662.7	15939.4	15691.1	17486.5	15742.4	15795.9	15665.3
727.5	23993	23839	20449	20592.5	23383.4	20694.6	20515.4	727.5	18193.2	18048.8	15647.8	15915.1	15676.5	17533.7	15728.5	15783.4	15650.4
727.4	23904.4	23895.5	20429.5	20574.9	23436	20679.4	20493.8	727.4	18283	18092.6	15632.8	15891.2	15661.9	17582.5	15714.6	15771	15635.5
727.3	23932.4	23952.2	20410.1	20557.3	23488.5	20664.3	20472.4	727.3	18241.9	18138.4	15617.9	15867.6	15647.2	17632.8	15700.8	15758.7	15620.5
727.2	24055	24008.7	20390.7	20539.8	23540.7	20649.3	20451	727.2	18139.1	18186.1	15602.9	15844.4	15632.7	17684.5	15687	15746.4	15605.6
727.1	24146.6	24065.1	20371.3	20522.3	23592.4	20634.4	20429.8	727.1	18177.8	18235.5	15588	15821.6	15618.1	17737.5	15673.2	15734.2	15590.7
727	24206.3	24120.8	20351.9	20504.8	23643.3	20619.7	20408.6	727	18244.8	18286.6	15573	15799.1	15603.5	17791.8	15659.4	15722.2	15575.8
726.9	24236.1	24175.8	20332.5	20487.3	23693.2	20605.1	20387.6	726.9	18274.7	18339.3	15558	15776.9	15588.9	17847.1	15645.6	15710.2	15560.9
726.8	24206.3	24229.7	20313	20470	23741.7	20590.7	20366.5	726.8	18268.1	18393.3	15543.1	15755	15574.3	17903.4	15631.9	15698.3	15545.9
726.7	24191.9	24282.2	20293.6	20452.6	23788.6	20576.3	20345.6	726.7	18364.6	18448.6	15528.1	15733.4	15559.8	17960.5	15618.2	15686.5	15531
726.6	24231.1	24333.1	20274.2	20435.3	23833.5	20562.2	20324.7	726.6	18508.2	18504.9	15513.2	15712.1	15545.2	18018.2	15604.5	15674.8	15516.1
726.5	24250.5	24381.9	20254.8	20418	23876.2	20548.2	20303.9	726.5	18631.1	18561.9	15498.2	15691.1	15530.6	18076.2	15590.9	15663.2	15501.1
726.4	24254.9	24428.4	20235.4	20400.7	23916.3	20534.3	20283.2	726.4	18712.9	18619.5	15483.3	15670.4	15516.1	18134.4	15577.2	15651.7	15486.2
726.3	24352.3	24472.3	20216	20383.5	23953.5	20520.7	20262.5	726.3	18671.4	18677.5	15468.4	15649.9	15501.6	18192.5	15563.6	15640.3	15471.3
726.2	24496.7	24513.1	20196.6	20366.4	23987.4	20507.2	20241.8	726.2	18544.5	18735.3	15453.4	15629.6	15487	18250.2	15550.1	15629	15456.4
726.1	24550.5	24550.7	20177.2	20349.3	24017.8	20493.9	20221.2	726.1	18527.6	18792.9	15438.5	15609.6	15472.5	18307.1	15536.5	15617.9	15441.5
726	24509.8	24584.7	20157.7	20332.2	24044.2	20480.8	20200.7	726	18634.2	18849.7	15423.5	15589.8	15458	18362.9	15523	15606.9	15426.5
725.9	24454.3	24614.7	20138.3	20315.2	24066.4	20467.9	20180.2	725.9	18781.4	18905.5	15408.5	15570.2	15443.5	18417.3	15509.6	15596.1	15411.6
725.8	24485.8	24640.6	20118.9	20298.2	24084.2	20455.2	20159.7	725.8	18887.8	18959.8	15393.6	15550.8	15429	18469.8	15496.1	15585.4	15396.7
725.7	24580.4	24661.9	20099.5	20281.3	24097.1	20442.7	20139.3	725.7	18918.6	19012.1	15378.6	15531.5	15414.5	18520	15482.7	15574.9	15381.8
725.6	24672	24678.7	20080.1	20264.5	24105.1	20430.5	20118.9	725.6	18934.9	19062.2	15363.7	15512.5	15400	18567.5	15469.4	15564.5	15366.9
725.5	24722.6	24690.5	20060.7	20247.7	24107.8	20418.5	20098.5	725.5	19013	19109.5	15348.8	15493.6	15385.6	18611.8	15456	15554.3	15351.9
725.4	24682.1	24697.2	20041.3	20230.9	24105.1	20406.7	20078.2	725.4	19112.5	19153.5	15333.8	15474.9	15371.1	18652.5	15442.7	15544.2	15337
725.3	24561.4	24698.8	20021.8	20214.2	24097	20395.3	20057.9	725.3	19152.3	19193.9	15318.9	15456.3	15356.7	18689.2	15429.5	15534.4	15322.1
725.2	24563.2	24695.2	20002.4	20197.6	24083.2	20384	20037.6	725.2	19101.6	19230.2	15303.9	15437.9	15342.2	18721.3	15416.2	15524.8	15307.2
725.1	24671.5	24686.2	19983	20181	24063.8	20373.1	20017.4	725.1	19018	19261.9	15289	15419.6	15327.8	18748.6	15403.1	15515.4	15292.3
725	24721.5	24672	19963.6	20164.5	24038.7	20362.5	19997.2	725	19006.1	19288.8	15274	15401.4	15313.4	18770.5	15389.9	15506.2	15277.4
724.9	24663.7	24652.6	19944.2	20148	24008	20352.1	19977	724.9	19078.2	19310.4	15259	15383.4	15299	18786.8	15376.8	15497.2	15262.4
724.8	24626.3	24628.1	19924.8	20131.6	23971.8	20342.1	19956.9	724.8	19195.1	19326.4	15244.1	15365.5	15284.6	18797.1	15363.8	15488.5	15247.5
724.7	24597.6	24598.7	19905.4	20115.3	23930.2	20332.5	19936.7	724.7	19336	19336.7	15229.1	15347.6	15270.2	18801.1	15350.8	15480	15232.6
724.6	24541.7	24564.4	19885.9	20099.1	23883.4	20323.1	19916.6	724.6	19457.1	19340.9	15214.2	15330	15255.9	18798.7	15337.8	15471.9	15217.7
724.5	24519.7	24525.6	19866.5	20082.9	23831.6	20314.2	19896.5	724.5	19429.4	19339	15199.2	15312.4	15241.5	18789.8	15324.9	15464	15202.8
724.4	24571.7	24482.6	19847.1	20066.8	23775.1	20305.6	19876.5	724.4	19369.2	19331	15184.3	15294.9	15227.1	18774.2	15312	15456.4	15187.9
724.3	24612.7	24435.5	19827.7	20050.7	23714	20297.4	19856.5	724.3	19401.3	19316.8	15169.4	15277.4	15212.8	18752	15299.2	15449.1	15173
724.2	24586.7	24384.7	19808.3	20034.8	23648.7	20289.6	19836.4	724.2	19468.1	19296.6	15154.4	15260.1	15198.5	18723.3	15286.5	15442.2	15158
724.1	24539.3	24330.5	19788.9	20018.9	23579.5	20282.2	19816.4	724.1	19480.2	19270.5	15139.5	15242.9	15184.2	18688.2	15273.8	15435.6	15143.1
724	24496.6	24273.2	19769.5	20003.1	23506.8	20275.3	19796.4	724	19403	19238.7	15124.5	15225.7	15169.9	18646.8	15261.1	15429.4	15128.2
723.9	24381.1	24213.3	19750	19987.4	23430.7	20268.8	19776.5	723.9	19305	19201.5	15109.5	15208.6	15155.6	18599.6	15248.6	15423.5	15113.3
723.8	24205.8	24151	19730.6	19971.8	23351.8	20262.8	19756.5	723.8	19223.3	19159.2	15094.6	15191.6	15141.4	18546.7	15236	15418.1	15098.4
723.7	23988.6	24086.8	19711.2	19956.3	23270.3	20257.3	19736.6	723.7	19183.1	19112.3	15079.6	15174.6	15127.1	18488.7	15223.6	15413.1	15083.5
723.6	23849.5	24020.8	19691.8	19940.8	23186.5	20252.3	19716.7	723.6	19262.9	19061.1	15064.7	15157.7	15112.9	18425.7	15211.2	15408.5	15068.6
723.5	23823.6	23953.6	19672.4	19925.5	23100.8	20247.8	19696.8	723.5	19250.7	19006.2	15049.8	15140.9	15098.7	18358.4	15198.9	15404.4	15053.7
723.4	23825.7	23885.5	19653	19910.2	23013.4	20243.9	19676.9	723.4	19124.3	18947.8	15034.8	15124.1	15084.5	18287.1	15186.6	15400.8	15038.8
723.3	23864.4	23816.6	19633.6	19895.1	22924.7	20240.5	19657	723.3	18957.3	18886.6	15019.9	15107.4	15070.3	18212.2	15174.4	15397.6	15023.9
723.2	23868	23747.4	19614.2	19880.1	22835	20237.7	19637.1	723.2	18872.3	18823	15004.9	15090.8	15056.1	18134.3	15162.3	15395	15009
723.1	23795.2	23678.2	19594.7	19865.2	22744.4	20235.5	19617.3	723.1	18927.8	18757.4	14990	15074.2	15042	18053.7	15150.3	15393	14994
723	23722	23609.1	19575.3	19850.3	22653.4	20233.9	19597.4	723	19023.4	18690.4	14975	15057.6	15027.9	17970.9	15138.4	15391.5	14979.1
722.9	23649.1	23540.6	19555.9	19835.7	22562.1	20233	19577.6	722.9	18955.7	18622.3	14960	15041.1	15013.8	17886.3	15126.5	15390.6	14964.2
722.8	23543.2	23472.7	19536.5	19821.1	22470.6	20232.7	19557.8	722.8	18767.1	18553.5	14945.1	15024.6	14999.7	17800.4	15114.7	15390.3	14949.3
722.7	23394.9	23405.8	19517.1	19806.6	22379.3	20233.1	19538	722.7	18610.1	18484.6	14930.1	15008.2	14985.6	17713.4	15103	15390.7	14934.4
722.6	23165.4	23339.9	19497.7	19792.3	22288.2	20234.2	19518.2	722.6	18463	18415.8	14915.2	14991.8	14971.6	17625.7	15091.4	15391.7	14919.5
722.5	22992.3	23275.4	19478.2	19778.1	22197.7	20235.9	19498.4	722.5	18284.5	18347.5	14900.2	14975.5	14957.6	17537.7	15079.9	15393.4	14904.6
722.4	22942	23212.4	19458.8	19764.1	22107.7	20238.5	19478.6	722.4	18153	18279.9	14885.3	14959.2	14943.6	17449.6	15068.5	15395.8	14889.7
722.3	22957.5	23151	19439.4	19750.2	22018.5	20241.8	19458.9	722.3	18058.1	18213.5	14870.4	14942.9	14929.6	17361.7	15057.2	15398.9	14874.8
722.2	23010	23091.4	19420	19736.4	21930.1	20245.8	19439.1	722.2	17971.3	18148.3	14855.4	14926.7	14915.7	17274.2	15046.1	15402.8	14859.9
722.1	23012	23033.7	19400.6	19722.8	21842.6	20250.7	19419.4	722.1	17868.7	18084.8	14840.5	14910.5	14901.7	17187.3	15035	15407.5	14845
722	22999.9	22978	19381.2	19709.4	21756.2	20256.3	19399.6	722	17811.2	18023.1	14825.5	14894.3	14887.9	17101.3	15024	15412.9	14830.1
721.9	22943.8	22924.4	19361.8	19696.1	21671	20262.8	19379.9	721.9	17735	17963.3	14810.5	14878.2	14874	17016.3	15013.2	15419.1	14815.2
721.8	22825.9	22873.1	19342.3	19683	21586.8	20270.1	19360.2	721.8	17624.7	17905.7	14795.6	14862	14860.1	16932.4	15002.5	15426.2	14800.4
721.7	22692.8	22824	19322.9	19670.1	21504	20278.3	19340.5	721.7	17638.4	17850.4	14780.6	14846	14846.3	16849.7	14992	15434.2	14785.5
721.6	22602.8	22777.2	19303.5	19657.3	21422.4	20287.3	19320.8	721.6	17703.3	17797.4	14765.7	14829.9	14832.6	16768.3	14981.5	15443	14770.6
721.5	22600.3	22732.9	19284.1	19644.8	21342.2	20297.2	19301	721.5	17659	17747	14750.8	14813.9	14818.8	16688.4	14971.2	15452.7	14755.7
721.4	22681.5	22691.1	19264.7	19632.4	21263.3	20308.1	19281.4	721.4	17511.6	17699.2	14735.8	14797.9	14805.1	16610	14961.1	15463.3	14740.8
721.3	22749.3	22651.8	19245.3	19620.2	21185.8	20319.9	19261.7	721.3	17301.1	17654.1	14720.9	14781.9	14791.4	16533.1	14951.1	15474.8	14725.9
721.2	22752.6	22615	19225.9	19608.3	21109.8	20332.5	19242	721.2	17138.7	17611.7	14705.9	14766	14777.8	16457.8	14941.3	15487.2	14711
721.1	22646.5	22580.8	19206.5	19596.6	21035	20346.2	19222.3	721.1	17175.7	17572.1	14691	14750.1	14764.2	16384.2	14931.7	15500.6	14696.1
721	22478.7	22549.2	19187	19585.1	20961.8	20360.7	19202.7	721	17327.9	17535.3	14676	14734.2	14750.6	16312.2	14922.2	15514.9	14681.2
720.9	22361.1	22520.2	19167.6	19573.8	20890	20376.2	19183	720.9	17483	17501.4	14661	14718.3	14737.1	16241.8	14912.9	15530.2	14666.4
720.8	22422.8	22493.8	19148.2	19562.9	20819.5	20392.8	19163.3	720.8	17510.9	17470.3	14646.1	14702.5	14723.6	16173.1	14903.9	15546.3	14651.5
720.7	22543.1	22470.2	19128.8	19552.1	20750.5	20410.2	19143.7	720.7	17474.2	17442.2	14631.1	14686.6	14710.1	16106.1	14895	15563.4	14636.6
720.6	22669.9	22449.1	19109.4	19541.7	20682.9	20428.6	19124	720.6	17466.4	17416.8	14616.2	14670.8	14696.7	16040.8	14886.3	15581.5	14621.7
720.5	22767.9	22430.7	19090	19531.5	20616.8	20447.9	19104.4	720.5	17440.5	17394.3	14601.2	14655	14683.4	15977.1	14877.9	15600.4	14606.8
720.4	22749.9	22414.9	19070.5	19521.6	20551.9	20468.2	19084.8	720.4	17434.6	17374.6	14586.3	14639.2	14670	15915	14869.7	15620.1	14592
720.3	22618.5	22401.7	19051.1	19512	20488.5	20489.5	19065.1	720.3	17465.4	17357.7	14571.4	14623.5	14656.8	15854.5	14861.8	15640.8	14577.1
720.2	22505	22391.1	19031.7	19502.8	20426.3	20511.7	19045.5	720.2	17433.7	17343.5	14556.4	14607.8	14643.6	15795.7	14854.1	15662.2	14562.2
720.1	22426.4	22383.2	19012.3	19493.9	20365.5	20534.7	19025.9	720.1	17424.4	17332	14541.5	14592	14630.4	15738.3	14846.7	15684.4	14547.3
720	22362.5	22377.7	18992.9	19485.4	20306.1	20558.7	19006.3	720	17505.8	17323	14526.5	14576.3	14617.3	15682.5	14839.6	15707.3	14532.5
719.9	22336.4	22374.8	18973.5	19477.2	20247.8	20583.5	18986.7	719.9	17668.2	17316.6	14511.5	14560.6	14604.3	15628.3	14832.8	15730.7	14517.6
719.8	22386.8	22374.3	18954.1	19469.4	20190.9	20609.2	18967.1	719.8	17773.4	17312.5	14496.6	14545	14591.3	15575.4	14826.4	15754.8	14502.7
719.7	22456.8	22376.3	18934.7	19462	20135.1	20635.6	18947.5	719.7	17749.6	17310.8	14481.6	14529.3	14578.4	15524	14820.2	15779.3	14487.9
719.6	22499.4	22380.6	18915.2	19455.1	20080.6	20662.8	18927.9	719.6	17643.5	17311.3	14466.7	14513.7	14565.5	15474	14814.5	15804.1	14473
719.5	22549.5	22387.3	18895.8	19448.7	20027.2	20690.6	18908.3	719.5	17505.5	17313.8	14451.8	14498	14552.7	15425.4	14809.2	15829.1	14458.1
719.4	22564.9	22396.2	18876.4	19442.7	19975	20719.1	18888.7	719.4	17363.2	17318.2	14436.8	14482.4	14540	15378	14804.2	15854.2	14443.3
719.3	22502.2	22407.3	18857	19437.2	19923.9	20748.1	18869.1	719.3	17315.2	17324.4	14421.9	14466.8	14527.3	15332	14799.8	15879.3	14428.4
719.2	22514.8	22420.5	18837.6	19432.3	19873.9	20777.6	18849.5	719.2	17381.8	17332.1	14406.9	14451.2	14514.8	15287.2	14795.8	15904.1	14413.6
719.1	22587	22435.7	18818.2	19427.9	19824.9	20807.5	18829.9	719.1	17437.4	17341.2	14392	14435.7	14502.3	15243.5	14792.3	15928.4	14398.7
719	22629.2	22452.9	18798.8	19424.2	19777	20837.7	18810.3	719	17480	17351.4	14377	14420.1	14489.9	15201.1	14789.4	15952.1	14383.9
718.9	22593	22471.8	18779.3	19421	19730	20868	18790.8	718.9	17477.3	17362.6	14362	14404.6	14477.6	15159.7	14787	15975	14369
718.8	22537.7	22492.5	18759.9	19418.6	19684	20898.5	18771.2	718.8	17369.3	17374.5	14347.1	14389	14465.4	15119.4	14785.3	15996.8	14354.1
718.7	22515.1	22514.8	18740.5	19416.9	19639	20928.8	18751.6	718.7	17244.6	17387	14332.1	14373.5	14453.2	15080.2	14784.2	16017.2	14339.3
718.6	22528.8	22538.5	18721.1	19415.9	19594.9	20958.9	18732.1	718.6	17129.2	17399.6	14317.2	14358	14441.2	15042	14783.9	16036.1	14324.5
718.5	22583.3	22563.6	18701.7	19415.8	19551.7	20988.7	18712.5	718.5	17174.1	17412.3	14302.2	14342.5	14429.3	15004.7	14784.3	16053.1	14309.6
718.4	22590.5	22589.8	18682.3	19416.5	19509.3	21017.9	18693	718.4	17305.9	17424.7	14287.3	14327	14417.5	14968.4	14785.6	16068	14294.8
718.3	22563.4	22617.1	18662.9	19418.2	19467.7	21046.4	18673.4	718.3	17443.1	17436.7	14272.4	14311.5	14405.8	14932.9	14787.7	16080.5	14279.9
718.2	22577.3	22645.3	18643.5	19420.8	19427	21074	18653.9	718.2	17550.2	17448	14257.4	14296.1	14394.2	14898.3	14790.8	16090.5	14265.1
718.1	22651.4	22674.2	18624	19424.5	19387	21100.6	18634.3	718.1	17521.1	17458.5	14242.5	14280.6	14382.8	14864.5	14794.9	16097.6	14250.3
718	22791.6	22703.7	18604.6	19429.3	19347.7	21125.8	18614.8	718	17422.1	17467.9	14227.5	14265.2	14371.5	14831.5	14800.1	16101.6	14235.5
717.9	22858.9	22733.5	18585.2	19435.2	19309.2	21149.5	18595.2	717.9	17364.8	17476.1	14212.5	14249.7	14360.3	14799.3	14806.5	16102.4	14220.6
717.8	22814.3	22763.7	18565.8	19442.5	19271.3	21171.5	18575.7	717.8	17368.1	17483.1	14197.6	14234.3	14349.3	14767.7	14814.2	16099.8	14205.8
717.7	22743.7	22793.9	18546.4	19451.1	19234.1	21191.6	18556.1	717.7	17413.3	17488.7	14182.6	14218.9	14338.5	14736.9	14823.2	16093.6	14191
717.6	22671.8	22824	18527	19461.2	19197.6	21209.5	18536.6	717.6	17427	17492.9	14167.7	14203.5	14327.8	14706.7	14833.6	16083.7	14176.2
717.5	22679.7	22853.9	18507.5	19472.8	19161.7	21225.1	18517.1	717.5	17437.7	17495.8	14152.8	14188.1	14317.2	14677.1	14845.6	16070.1	14161.4
717.4	22759.3	22883.5	18488.1	19486	19126.3	21238	18497.5	717.4	17396.3	17497.3	14137.8	14172.7	14306.9	14648.1	14859.3	16052.9	14146.5
717.3	22928.2	22912.6	18468.7	19501	19091.5	21248.2	18478	717.3	17350.4	17497.8	14122.9	14157.3	14296.8	14619.7	14874.7	16031.9	14131.7
717.2	23054.1	22941.1	18449.3	19517.9	19057.3	21255.4	18458.5	717.2	17382.8	17497.2	14107.9	14141.9	14286.9	14591.8	14892	16007.2	14116.9
717.1	23051	22969	18429.9	19536.7	19023.6	21259.4	18439	717.1	17453.8	17495.9	14093	14126.5	14277.1	14564.4	14911.3	15979.1	14102.1
717	22996.5	22996.1	18410.5	19557.7	18990.4	21260.1	18419.4	717	17515.9	17494	14078	14111.2	14267.7	14537.5	14932.7	15947.6	14087.3
716.9	22950	23022.5	18391.1	19580.8	18957.7	21257.3	18399.9	716.9	17519.7	17491.9	14063	14095.8	14258.4	14511.1	14956.4	15912.8	14072.5
716.8	22901.6	23048.2	18371.7	19606.4	18925.5	21250.9	18380.4	716.8	17513.4	17489.9	14048.1	14080.5	14249.4	14485.1	14982.5	15875.1	14057.7
716.7	22932.9	23073.2	18352.2	19634.5	18893.7	21240.8	18360.9	716.7	17454.8	17488.3	14033.1	14065.1	14240.7	14459.6	15011.1	15834.5	14043
716.6	23003.8	23097.5	18332.8	19665.3	18862.3	21227	18341.3	716.6	17395.5	17487.6	14018.2	14049.8	14232.3	14434.5	15042.5	15791.5	14028.2
716.5	23054.3	23121.2	18313.4	19698.9	18831.3	21209.4	18321.8	716.5	17384.7	17488.1	14003.2	14034.5	14224.2	14409.7	15076.5	15746.1	14013.4
716.4	23086	23144.5	18294	19735.5	18800.7	21187.9	18302.3	716.4	17421.4	17490.2	13988.3	14019.1	14216.4	14385.3	15113.6	15698.7	13998.6
716.3	23138.9	23167.5	18274.6	19775.2	18770.5	21162.7	18282.8	716.3	17457.6	17494.4	13973.4	14003.8	14209	14361.2	15153.8	15649.5	13983.9
716.2	23170.4	23190.4	18255.2	19818.3	18740.7	21133.7	18263.3	716.2	17494.1	17501	13958.4	13988.5	14201.9	14337.5	15197.1	15598.8	13969.1
716.1	23149.4	23213.5	18235.8	19864.9	18711.2	21101	18243.8	716.1	17593.4	17510.4	13943.5	13973.2	14195.2	14314.1	15244	15546.8	13954.4
716	23045.1	23237.1	18216.3	19915.1	18682	21064.7	18224.3	716	17707.4	17523	13928.5	13957.9	14189	14291	15294.2	15493.8	13939.6
715.9	22923.1	23261.3	18196.9	19969.2	18653.1	21025	18204.8	715.9	17757.5	17539.2	13913.5	13942.6	14183.2	14268.1	15348.1	15440	13924.9
715.8	22911.3	23286.5	18177.5	20027.4	18624.6	20981.9	18185.3	715.8	17739	17559.4	13898.6	13927.4	14177.9	14245.6	15405.9	15385.6	13910.1
715.7	23019.9	23313.1	18158.1	20089.7	18596.3	20935.7	18165.8	715.7	17650	17583.8	13883.6	13912.1	14173.1	14223.3	15467.4	15330.9	13895.4
715.6	23124.6	23341.5	18138.7	20156.5	18568.3	20886.5	18146.3	715.6	17560.5	17612.9	13868.7	13896.8	14168.8	14201.2	15533	15275.9	13880.6
715.5	23214.4	23371.8	18119.3	20227.7	18540.6	20834.5	18126.8	715.5	17526	17646.8	13853.8	13881.5	14165.2	14179.4	15602.6	15220.9	13865.9
715.4	23341.7	23404.6	18099.9	20303.8	18513.1	20780	18107.3	715.4	17634.6	17685.8	13838.8	13866.3	14162.2	14157.8	15676.3	15166	13851.2
715.3	23428.6	23440.2	18080.4	20384.8	18485.9	20723.1	18087.8	715.3	17807.1	17730.3	13823.9	13851	14160	14136.4	15754.3	15111.3	13836.5
715.2	23456	23479	18061	20470.8	18458.9	20664.1	18068.3	715.2	17898.3	17780.3	13808.9	13835.8	14158.5	14115.2	15836.4	15057	13821.8
715.1	23470.5	23521.3	18041.6	20562.1	18432.1	20603.1	18048.8	715.1	17999.5	17836	13794	13820.5	14157.9	14094.2	15922.8	15003.2	13807.1
715	23538.6	23567.5	18022.2	20658.8	18405.5	20540.4	18029.3	715	18126.8	17897.5	13779	13805.3	14158.1	14073.4	16013.2	14950	13792.4
714.9	23584.6	23617.9	18002.8	20760.9	18379.2	20476.3	18009.8	714.9	18194.6	17964.9	13764	13790	14159.4	14052.8	16107.7	14897.4	13777.7
714.8	23634.7	23672.9	17983.4	20868.8	18353	20410.8	17990.3	714.8	18228.1	18038.2	13749.1	13774.8	14161.8	14032.3	16206.1	14845.5	13763.1
714.7	23773.1	23732.7	17964	20982.3	18327.1	20344.3	17970.8	714.7	18257.7	18117.3	13734.1	13759.6	14165.5	14012	16308.2	14794.4	13748.4
714.6	23924.5	23797.6	17944.5	21101.7	18301.3	20276.9	17951.3	714.6	18237.5	18202.2	13719.2	13744.4	14170.5	13991.9	16413.7	14744.1	13733.7
714.5	24055.8	23867.8	17925.1	21226.8	18275.7	20208.8	17931.9	714.5	18186.4	18292.6	13704.2	13729.1	14177	13971.9	16522.1	14694.6	13719.1
714.4	24207.9	23943.5	17905.7	21357.8	18250.3	20140.2	17912.4	714.4	18204.5	18388.2	13689.3	13713.9	14185.1	13952	16633.1	14646	13704.5
714.3	24397.2	24024.9	17886.3	21494.7	18225	20071.2	17892.9	714.3	18322.1	18488.7	13674.4	13698.7	14195.2	13932.3	16746.1	14598.3	13689.8
714.2	24544.6	24111.9	17866.9	21637.2	18199.9	20002.1	17873.4	714.2	18479.9	18593.6	13659.4	13683.5	14207.3	13912.8	16860.2	14551.6	13675.2
714.1	24623.8	24204.7	17847.5	21785.5	18174.9	19932.8	17853.9	714.1	18647.6	18702.3	13644.5	13668.3	14221.7	13893.3	16974.9	14505.7	13660.6
714	24749.8	24303	17828.1	21939.1	18150.1	19863.6	17834.5	714	18875.8	18814.1	13629.5	13653.1	14238.7	13874	17089	14460.8	13646
713.9	24878.6	24406.9	17808.6	22097.8	18125.4	19794.7	17815	713.9	19023.3	18928.2	13614.5	13637.9	14258.6	13854.7	17201.3	14416.9	13631.5
713.8	24974.9	24516	17789.2	22261.5	18100.8	19726	17795.5	713.8	19111.2	19043.7	13599.6	13622.7	14281.7	13835.6	17310.9	14373.8	13616.9
713.7	25077.5	24630	17769.8	22429.4	18076.4	19657.7	17776	713.7	19270.6	19159.4	13584.6	13607.5	14308.3	13816.6	17416.1	14331.7	13602.3
713.6	25153.1	24748.4	17750.4	22601.2	18052.1	19589.8	17756.5	713.6	19387.6	19274.5	13569.7	13592.4	14338.9	13797.7	17515.6	14290.5	13587.8
713.5	25216.1	24870.6	17731	22776	18027.9	19522.6	17737.1	713.5	19445.7	19387.6	13554.8	13577.2	14373.9	13778.9	17607.8	14250.3	13573.3
713.4	25284.8	24995.9	17711.6	22953.2	18003.8	19456	17717.6	713.4	19459.4	19497.6	13539.8	13562	14413.7	13760.2	17690.9	14210.9	13558.8
713.3	25381.4	25123.4	17692.2	23131.9	17979.8	19390	17698.1	713.3	19413.7	19603.4	13524.9	13546.8	14458.9	13741.6	17763.6	14172.4	13544.2
713.2	25469.1	25252	17672.8	23310.8	17956	19324.8	17678.6	713.2	19427.4	19703.9	13509.9	13531.7	14509.9	13723.1	17824.2	14134.8	13529.8
713.1	25527	25380.6	17653.3	23488.8	17932.2	19260.4	17659.2	713.1	19534	19798.3	13495	13516.5	14567.3	13704.7	17871.3	14098	13515.3
713	25579.3	25507.6	17633.9	23664.3	17908.6	19196.8	17639.7	713	19687.7	19885.9	13480	13501.3	14631.6	13686.3	17903.6	14062.1	13500.9
712.9	25560.1	25631.6	17614.5	23835.8	17885	19134	17620.2	712.9	19880.9	19966.1	13465	13486.2	14703.4	13668.1	17920.3	14027	13486.4
712.8	25500.6	25750.9	17595.1	24001.7	17861.6	19072.2	17600.8	712.8	20062.3	20039.1	13450.1	13471	14783.4	13649.9	17920.7	13992.6	13472
712.7	25518	25863.6	17575.7	24159.9	17838.2	19011.3	17581.3	712.7	20197.3	20104.8	13435.1	13455.9	14871.9	13631.8	17904.4	13959	13457.6
712.6	25629	25967.9	17556.3	24308.7	17814.9	18951.2	17561.8	712.6	20212.9	20163.9	13420.2	13440.7	14969.6	13613.7	17871.4	13926.2	13443.3
712.5	25854.8	26061.5	17536.8	24445.8	17791.7	18892.2	17542.3	712.5	20186.4	20217.3	13405.2	13425.5	15077	13595.8	17822.2	13894.1	13428.9
712.4	26110	26142.5	17517.4	24569.3	17768.6	18834.1	17522.9	712.4	20225.9	20266.1	13390.3	13410.4	15194.5	13577.9	17757.5	13862.6	13414.6
712.3	26213.7	26209.1	17498	24677.3	17745.6	18776.9	17503.4	712.3	20259.1	20311.7	13375.4	13395.3	15322.7	13560	17678.2	13831.9	13400.3
712.2	26123.3	26259.1	17478.6	24767.7	17722.6	18720.7	17484	712.2	20325.8	20355.5	13360.4	13380.1	15461.5	13542.3	17585.7	13801.8	13386.1
712.1	25959.1	26291	17459.2	24838.9	17699.7	18665.5	17464.5	712.1	20513.2	20399.2	13345.5	13365	15611.4	13524.6	17481.3	13772.3	13371.8
712	25818.5	26303.1	17439.8	24889.3	17676.9	18611.2	17445	712	20592	20444.1	13330.5	13349.9	15772	13506.9	17366.7	13743.5	13357.6
711.9	25685.9	26294.4	17420.4	24917.9	17654.2	18557.8	17425.6	711.9	20566.5	20491.5	13315.5	13334.7	15943.1	13489.4	17243.4	13715.2	13343.5
711.8	25632.7	26264	17401	24923.8	17631.5	18505.4	17406.1	711.8	20619.3	20542.4	13300.6	13319.6	16124.3	13471.8	17112.9	13687.5	13329.3
711.7	25689.8	26211.4	17381.5	24906.4	17608.9	18454	17386.6	711.7	20748.2	20597.2	13285.6	13304.5	16314.1	13454.4	16977	13660.4	13315.2
711.6	25781.5	26136.5	17362.1	24865.9	17586.4	18403.5	17367.2	711.6	20869.5	20655.8	13270.7	13289.3	16511.2	13436.9	16837	13633.7	13301.1
711.5	25854	26039.8	17342.7	24802.5	17563.9	18353.8	17347.7	711.5	20942.1	20717.3	13255.8	13274.2	16713.2	13419.6	16694.3	13607.6	13287.1
711.4	25896.9	25922	17323.3	24717	17541.5	18305.2	17328.3	711.4	20959	20779.8	13240.8	13259.1	16917.2	13402.3	16550.2	13581.9	13273.1
711.3	25825.1	25784.2	17303.9	24610.5	17519.1	18257.3	17308.8	711.3	20907.2	20840.8	13225.9	13244	17119.6	13385	16405.7	13556.7	13259.2
711.2	25564.2	25627.8	17284.5	24484.6	17496.8	18210.4	17289.3	711.2	20835.4	20896.4	13210.9	13228.9	17315.3	13367.8	16261.7	13531.9	13245.3
711.1	25264.2	25454.4	17265	24340.8	17474.6	18164.3	17269.9	711.1	20817.5	20942	13196	13213.8	17499.2	13350.6	16119.1	13507.5	13231.4
711	25069.5	25266.1	17245.6	24181.1	17452.4	18119	17250.4	711	20880.6	20972	13181	13198.6	17665	13333.5	15978.6	13483.6	13217.6
710.9	24931.3	25064.7	17226.2	24007.4	17430.3	18074.6	17231	710.9	20978.9	20980.7	13166	13183.5	17806.3	13316.4	15840.8	13460	13203.9
710.8	24822.9	24852	17206.8	23821.8	17408.2	18031	17211.5	710.8	21011	20962.2	13151.1	13168.4	17917	13299.4	15705.9	13436.8	13190.2
710.7	24725.8	24630.5	17187.4	23626.3	17386.2	17988.2	17192.1	710.7	20912	20911.4	13136.1	13153.3	17991.4	13282.4	15574.5	13413.9	13176.6
710.6	24629.2	24401.7	17168	23422.7	17364.2	17946.1	17172.6	710.6	20735.1	20824.2	13121.2	13138.2	18025.3	13265.5	15446.8	13391.4	13163
710.5	24509	24167.8	17148.6	23213.3	17342.3	17904.8	17153.2	710.5	20516.8	20698.5	13106.2	13123.1	18016.3	13248.6	15323.1	13369.1	13149.6
710.4	24409.5	23930.5	17129.2	22999.6	17320.4	17864.2	17133.7	710.4	20284.6	20534.1	13091.3	13108	17964.1	13231.7	15203.4	13347.2	13136.2
710.3	24292.7	23691	17109.7	22783.1	17298.6	17824.4	17114.2	710.3	20102	20332.8	13076.4	13092.9	17870.5	13214.9	15087.8	13325.5	13122.9
710.2	24088.2	23451.3	17090.3	22565.5	17276.8	17785.2	17094.8	710.2	19955.9	20098.6	13061.4	13077.8	17739.4	13198.1	14976.5	13304.2	13109.6
710.1	23858.5	23212.2	17070.9	22347.8	17255	17746.7	17075.3	710.1	19675.4	19836.5	13046.5	13062.7	17575.9	13181.3	14869.3	13283	13096.5
710	23651.2	22975.1	17051.5	22131.5	17233.3	17708.9	17055.9	710	19275.6	19553	13031.5	13047.6	17386.3	13164.6	14766.3	13262.2	13083.5
709.9	23477.7	22740.8	17032.1	21917.3	17211.7	17671.7	17036.4	709.9	19052.2	19254.2	13016.5	13032.5	17176.9	13147.9	14667.5	13241.5	13070.6
709.8	23324	22510.2	17012.7	21706	17190.1	17635.1	17017	709.8	19011.9	18946.1	13001.6	13017.5	16953.8	13131.2	14572.7	13221.1	13057.8
709.7	23064	22283.9	16993.3	21498.6	17168.5	17599.1	16997.5	709.7	18961.4	18634.6	12986.6	13002.4	16723	13114.6	14481.9	13200.9	13045.2
709.6	22650.4	22062.5	16973.8	21295.3	17146.9	17563.7	16978.1	709.6	18830.8	18324.2	12971.7	12987.3	16489	13098	14394.8	13180.9	13032.7
709.5	22155.3	21846.5	16954.4	21096.8	17125.4	17528.8	16958.6	709.5	18594.2	18019.2	12956.8	12972.2	16256.2	13081.5	14311.6	13161	13020.3
709.4	21735.6	21636.1	16935	20903.5	17104	17494.5	16939.2	709.4	18146	17722.4	12941.8	12957.1	16027.7	13064.9	14232	13141.4	13008.2
709.3	21497	21431.6	16915.6	20715.4	17082.5	17460.7	16919.7	709.3	17661	17435.9	12926.9	12942	15805.7	13048.4	14155.9	13121.9	12996.2
709.2	21310.6	21233.4	16896.2	20533	17061.1	17427.5	16900.3	709.2	17299.6	17161.9	12911.9	12927	15592.2	13032	14083.1	13102.6	12984.4
709.1	21061.1	21041.2	16876.8	20356.3	17039.8	17394.7	16880.8	709.1	17129.3	16900.9	12897	12911.9	15388.3	13015.5	14013.6	13083.4	12972.9
709	20760.2	20855.5	16857.4	20185.4	17018.5	17362.3	16861.4	709	16905.8	16654	12882	12896.8	15194.9	12999.1	13947.1	13064.4	12961.7
708.9	20425.3	20676.2	16838	20020.4	16997.2	17330.5	16842	708.9	16617.9	16421.3	12867	12881.8	15012.2	12982.7	13883.6	13045.5	12950.7
708.8	20176.6	20503	16818.5	19861.2	16975.9	17299	16822.5	708.8	16260.5	16202.6	12852.1	12866.7	14840.4	12966.4	13822.8	13026.8	12940.1
708.7	20030.5	20336.2	16799.1	19707.8	16954.7	17268	16803	708.7	15874.7	15998.1	12837.1	12851.6	14679.5	12950	13764.8	13008.2	12929.8
708.6	19957.6	20175.5	16779.7	19560.1	16933.5	17237.4	16783.6	708.6	15492.8	15807.2	12822.2	12836.5	14529.2	12933.7	13709.1	12989.7	12920
708.5	19803.3	20021	16760.3	19418.1	16912.3	17207.2	16764.2	708.5	15245.7	15629.6	12807.2	12821.5	14389.2	12917.4	13655.9	12971.3	12910.6
708.4	19445.6	19872.3	16740.9	19281.7	16891.2	17177.4	16744.7	708.4	15108.5	15464.8	12792.3	12806.4	14259	12901.1	13605	12953	12901.8
708.3	19081	19729.4	16721.5	19150.6	16870	17147.9	16725.3	708.3	15028.7	15311.9	12777.4	12791.4	14138	12884.9	13556.1	12934.9	12893.5
708.2	18852.7	19592.2	16702	19024.8	16849	17118.8	16705.8	708.2	14801.9	15170.7	12762.4	12776.3	14025.9	12868.7	13509.2	12916.8	12885.9
708.1	18741.8	19460.4	16682.6	18904.1	16827.9	17090	16686.4	708.1	14579	15040.4	12747.5	12761.2	13922	12852.5	13464.1	12898.8	12879
708	18751.6	19334	16663.2	18788.3	16806.9	17061.5	16666.9	708	14454	14920.5	12732.5	12746.2	13825.8	12836.3	13420.9	12880.9	12872.8
707.9	18753.9	19212.7	16643.8	18677.4	16785.9	17033.3	16647.5	707.9	14484.7	14810.2	12717.5	12731.1	13736.7	12820.1	13379.2	12863.1	12867.6
707.8	18659.2	19096.2	16624.4	18571	16764.9	17005.5	16628	707.8	14596.5	14709.1	12702.6	12716	13654.1	12804	13339.1	12845.4	12863.4
707.7	18536.9	18984.6	16605	18469.1	16744	16977.8	16608.6	707.7	14678.2	14616.6	12687.6	12701	13577.5	12787.9	13300.5	12827.8	12860.2
707.6	18507.2	18877.4	16585.6	18371.4	16723	16950.5	16589.2	707.6	14676.1	14532.2	12672.7	12685.9	13506.4	12771.8	13263.1	12810.2	12858.3
707.5	18539.5	18774.6	16566.2	18277.8	16702.1	16923.5	16569.7	707.5	14578.4	14455.5	12657.8	12670.9	13440.2	12755.7	13227	12792.8	12857.6
707.4	18573.7	18676	16546.7	18188	16681.2	16896.7	16550.3	707.4	14480	14385.9	12642.8	12655.8	13378.5	12739.7	13192.1	12775.3	12858.4
707.3	18593.2	18581.3	16527.3	18102	16660.4	16870.1	16530.8	707.3	14410.1	14323	12627.9	12640.8	13320.9	12723.6	13158.2	12758	12860.6
707.2	18531.3	18490.4	16507.9	18019.5	16639.5	16843.7	16511.4	707.2	14336.6	14266.5	12612.9	12625.7	13267	12707.6	13125.4	12740.7	12864.5
707.1	18422.5	18403.1	16488.5	17940.3	16618.7	16817.6	16492	707.1	14307.2	14216.1	12598	12610.7	13216.4	12691.6	13093.5	12723.5	12870.1
707	18327.2	18319.3	16469.1	17864.3	16598	16791.7	16472.5	707	14286.8	14171.4	12583	12595.6	13168.7	12675.6	13062.5	12706.4	12877.5
706.9	18208.3	18238.7	16449.7	17791.4	16577.2	16766	16453.1	706.9	14237.1	14132.2	12568	12580.6	13123.7	12659.7	13032.3	12689.2	12886.9
706.8	18063.4	18161.1	16430.2	17721.3	16556.4	16740.5	16433.6	706.8	14258.6	14098.1	12553.1	12565.5	13081.1	12643.7	13002.9	12672.2	12898.2
706.7	17990.6	18086.5	16410.8	17653.9	16535.7	16715.2	16414.2	706.7	14347.1	14069	12538.1	12550.5	13040.6	12627.8	12974.1	12655.2	12911.5
706.6	18022.2	18014.5	16391.4	17589	16515	16690	16394.8	706.6	14359.6	14044.6	12523.2	12535.5	13002.1	12611.9	12946.1	12638.3	12926.9
706.5	18030	17945.3	16372	17526.6	16494.3	16665	16375.3	706.5	14234.5	14024.6	12508.2	12520.4	12965.2	12596	12918.6	12621.4	12944.2
706.4	17972.9	17878.4	16352.6	17466.5	16473.7	16640.2	16355.9	706.4	14124.9	14008.6	12493.3	12505.4	12930	12580.1	12891.8	12604.6	12963.5
706.3	17946.3	17813.9	16333.2	17408.4	16453	16615.5	16336.5	706.3	14032	13996.5	12478.4	12490.3	12896	12564.2	12865.4	12587.8	12984.5
706.2	17881.5	17751.5	16313.8	17352.4	16432.4	16591	16317	706.2	13919	13987.6	12463.4	12475.3	12863.4	12548.3	12839.6	12571	13007
706.1	17837.3	17691.2	16294.4	17298.2	16411.8	16566.7	16297.6	706.1	13916.3	13981.5	12448.5	12460.2	12831.9	12532.5	12814.2	12554.3	13030.5
706	17880.1	17632.8	16274.9	17245.9	16391.2	16542.5	16278.1	706	14035.4	13977.5	12433.5	12445.2	12801.5	12516.6	12789.3	12537.6	13054.7
705.9	17907.5	17576.2	16255.5	17195.2	16370.6	16518.4	16258.7	705.9	14031.6	13974.9	12418.5	12430.2	12772	12500.8	12764.8	12521	13078.8
705.8	17890.7	17521.4	16236.1	17146	16350	16494.4	16239.3	705.8	13895.8	13972.7	12403.6	12415.1	12743.4	12485	12740.7	12504.5	13102
705.7	17842.8	17468.1	16216.7	17098.3	16329.5	16470.6	16219.8	705.7	13780	13969.6	12388.6	12400.1	12715.5	12469.2	12717	12487.9	13123.1
705.6	17775.4	17416.3	16197.3	17052	16309	16446.8	16200.4	705.6	13771.6	13964.7	12373.7	12385.1	12688.4	12453.5	12693.6	12471.4	13141.3
705.5	17691.8	17366	16177.9	17007	16288.5	16423.2	16181	705.5	13848.1	13956.4	12358.8	12370	12661.9	12437.7	12670.5	12454.9	13155
705.4	17581.5	17317	16158.5	16963.1	16268	16399.7	16161.5	705.4	13980.8	13943.6	12343.8	12355	12636.1	12421.9	12647.8	12438.5	13163.2
705.3	17542.3	17269.2	16139	16920.4	16247.5	16376.4	16142.1	705.3	14141.3	13925	12328.9	12340	12610.8	12406.2	12625.3	12422.1	13164.8
705.2	17469.4	17222.6	16119.6	16878.8	16227	16353.1	16122.6	705.2	14093	13899.8	12313.9	12325	12586.1	12390.5	12603.2	12405.7	13158.9
705.1	17324.8	17177.1	16100.2	16838.1	16206.6	16329.9	16103.2	705.1	13897.3	13867.4	12299	12309.9	12561.9	12374.7	12581.2	12389.4	13145
705	17181.8	17132.7	16080.8	16798.4	16186.1	16306.8	16083.8	705	13761.2	13827.8	12284	12294.9	12538.1	12359	12559.6	12373.1	13123.1
704.9	17067	17089.2	16061.4	16759.6	16165.7	16283.8	16064.3	704.9	13667.1	13781.2	12269	12279.9	12514.8	12343.3	12538.1	12356.8	13093.6
704.8	17052.3	17046.7	16042	16721.5	16145.3	16260.9	16044.9	704.8	13574.7	13728.5	12254.1	12264.8	12491.8	12327.7	12516.9	12340.5	13057.1
704.7	17132	17005.1	16022.6	16684.3	16124.9	16238	16025.5	704.7	13469.5	13670.4	12239.1	12249.8	12469.3	12312	12495.9	12324.3	13014.8
704.6	17197.2	16964.2	16003.1	16647.8	16104.5	16215.3	16006	704.6	13392.1	13608.3	12224.2	12234.8	12447.1	12296.3	12475.1	12308.1	12967.9
704.5	17196.9	16924.2	15983.7	16612	16084.2	16192.6	15986.6	704.5	13386	13543.4	12209.2	12219.8	12425.2	12280.7	12454.5	12292	12917.5
704.4	17130.6	16884.9	15964.3	16576.8	16063.8	16170	15967.2	704.4	13459.8	13476.7	12194.3	12204.7	12403.6	12265	12434.1	12275.8	12864.9
704.3	17064.1	16846.2	15944.9	16542.2	16043.5	16147.5	15947.7	704.3	13575	13409.4	12179.4	12189.7	12382.4	12249.4	12413.9	12259.7	12811
704.2	17014.4	16808.3	15925.5	16508.2	16023.2	16125	15928.3	704.2	13561.8	13342.2	12164.4	12174.7	12361.4	12233.8	12393.9	12243.6	12756.9
704.1	16981.8	16770.9	15906.1	16474.8	16002.9	16102.6	15908.9	704.1	13429.4	13275.9	12149.5	12159.7	12340.6	12218.2	12374	12227.6	12703.2
704	16949.5	16734.2	15886.7	16441.8	15982.6	16080.3	15889.4	704	13335.3	13211.1	12134.5	12144.7	12320.2	12202.5	12354.2	12211.5	12650.5
703.9	16879.4	16698	15867.2	16409.4	15962.3	16058.1	15870	703.9	13281	13148	12119.5	12129.6	12299.9	12187	12334.6	12195.5	12599.2
703.8	16755.3	16662.4	15847.8	16377.4	15942	16035.9	15850.6	703.8	13241.5	13087.1	12104.6	12114.6	12279.9	12171.4	12315.2	12179.5	12549.5
703.7	16628.4	16627.2	15828.4	16345.9	15921.7	16013.8	15831.1	703.7	13213.3	13028.4	12089.6	12099.6	12260.1	12155.8	12295.9	12163.5	12501.8
703.6	16451.7	16592.6	15809	16314.8	15901.5	15991.7	15811.7	703.6	13164.4	12972	12074.7	12084.6	12240.4	12140.2	12276.7	12147.6	12455.9
703.5	16202.9	16558.4	15789.6	16284	15881.2	15969.7	15792.3	703.5	13068.7	12917.9	12059.8	12069.6	12221	12124.7	12257.6	12131.6	12412.2
703.4	16037.3	16524.7	15770.2	16253.7	15861	15947.7	15772.8	703.4	12995.3	12866.3	12044.8	12054.5	12201.8	12109.1	12238.7	12115.7	12370.5
703.3	16040.4	16491.4	15750.8	16223.7	15840.8	15925.8	15753.4	703.3	12967.2	12816.9	12029.9	12039.5	12182.7	12093.6	12219.9	12099.8	12330.7
703.2	16121.4	16458.5	15731.4	16194	15820.6	15904	15734	703.2	12945.6	12769.8	12014.9	12024.5	12163.7	12078	12201.2	12083.9	12292.9
703.1	16210.6	16426	15711.9	16164.7	15800.4	15882.1	15714.5	703.1	12868.7	12724.8	12000	12009.5	12145	12062.5	12182.6	12068.1	12256.9
703	16265.1	16393.9	15692.5	16135.7	15780.2	15860.4	15695.1	703	12741.4	12681.8	11985	11994.5	12126.3	12047	12164.1	12052.2	12222.6
702.9	16262.2	16362.1	15673.1	16107	15760	15838.7	15675.7	702.9	12624.2	12640.7	11970	11979.5	12107.8	12031.5	12145.7	12036.4	12190.1
702.8	16132.9	16330.6	15653.7	16078.6	15739.8	15817	15656.2	702.8	12583.2	12601.4	11955.1	11964.5	12089.5	12016	12127.4	12020.6	12159
702.7	16041	16299.5	15634.3	16050.5	15719.7	15795.4	15636.8	702.7	12549.8	12563.8	11940.1	11949.5	12071.2	12000.5	12109.2	12004.8	12129.4
702.6	16009.6	16268.8	15614.9	16022.6	15699.5	15773.8	15617.4	702.6	12553.2	12527.8	11925.2	11934.4	12053.1	11985	12091.1	11989	12101.1
702.5	15923.3	16238.3	15595.5	15995	15679.4	15752.3	15598	702.5	12561.8	12493.2	11910.2	11919.4	12035.1	11969.5	12073.1	11973.2	12074.1
702.4	15763.2	16208.1	15576	15967.6	15659.2	15730.8	15578.5	702.4	12550.2	12459.9	11895.3	11904.4	12017.2	11954	12055.2	11957.5	12048.1
702.3	15674.1	16178.2	15556.6	15940.4	15639.1	15709.4	15559.1	702.3	12535.2	12427.9	11880.4	11889.4	11999.4	11938.6	12037.3	11941.8	12023.2
702.2	15655.8	16148.5	15537.2	15913.5	15619	15688	15539.7	702.2	12491.3	12396.9	11865.4	11874.4	11981.7	11923.1	12019.5	11926	11999.2
702.1	15675.3	16119.1	15517.8	15886.8	15598.9	15666.6	15520.2	702.1	12481.7	12367	11850.5	11859.4	11964	11907.6	12001.8	11910.3	11976
702	15646.2	16090	15498.4	15860.3	15578.8	15645.3	15500.8	702	12396.4	12338	11835.5	11844.4	11946.5	11892.2	11984.2	11894.6	11953.5
701.9	15597.2	16061.2	15479	15834	15558.7	15624	15481.4	701.9	12182	12309.8	11820.5	11829.4	11929.1	11876.8	11966.6	11879	11931.7
701.8	15537	16032.5	15459.5	15807.9	15538.6	15602.7	15462	701.8	11999.4	12282.4	11805.6	11814.4	11911.7	11861.3	11949.1	11863.3	11910.5
701.7	15470	16004.1	15440.1	15781.9	15518.6	15581.5	15442.5	701.7	11854.3	12255.7	11790.6	11799.4	11894.5	11845.9	11931.7	11847.7	11889.9
701.6	15442.1	15975.9	15420.7	15756.2	15498.5	15560.3	15423.1	701.6	11806.7	12229.6	11775.7	11784.4	11877.3	11830.5	11914.3	11832	11869.7
701.5	15446.3	15947.9	15401.3	15730.6	15478.5	15539.1	15403.7	701.5	11808.8	12204.2	11760.8	11769.4	11860.1	11815	11897	11816.4	11850
701.4	15348.3	15920.2	15381.9	15705.2	15458.4	15518	15384.2	701.4	11835.9	12179.2	11745.8	11754.4	11843.1	11799.6	11879.8	11800.8	11830.6
701.3	15258.3	15892.6	15362.5	15679.9	15438.4	15496.9	15364.8	701.3	11862.5	12154.7	11730.9	11739.4	11826.1	11784.2	11862.6	11785.2	11811.6
701.2	15257.1	15865.2	15343.1	15654.8	15418.3	15475.9	15345.4	701.2	11791.7	12130.7	11715.9	11724.3	11809.1	11768.8	11845.4	11769.6	11792.8
701.1	15355.5	15838	15323.6	15629.9	15398.3	15454.8	15326	701.1	11726.5	12107	11701	11709.3	11792.3	11753.4	11828.4	11754	11774.4
701	15435.5	15811	15304.2	15605.1	15378.3	15433.8	15306.5	701	11696.7	12083.8	11686	11694.3	11775.5	11738	11811.3	11738.4	11756.2
700.9	15442	15784.1	15284.8	15580.4	15358.3	15412.8	15287.1	700.9	11648.1	12060.9	11671	11679.3	11758.7	11722.7	11794.3	11722.9	11738.2
700.8	15406	15757.5	15265.4	15555.9	15338.3	15391.9	15267.7	700.8	11636.6	12038.3	11656.1	11664.3	11742	11707.3	11777.4	11707.3	11720.4
700.7	15307.2	15731	15246	15531.5	15318.3	15371	15248.2	700.7	11604.2	12016	11641.1	11649.3	11725.4	11691.9	11760.5	11691.8	11702.8
700.6	15227.4	15704.6	15226.6	15507.2	15298.3	15350	15228.8	700.6	11540.1	11993.9	11626.2	11634.3	11708.8	11676.5	11743.7	11676.3	11685.4
700.5	15240.7	15678.4	15207.2	15483	15278.3	15329.2	15209.4	700.5	11438.9	11972.2	11611.2	11619.3	11692.2	11661.2	11726.9	11660.8	11668.1
700.4	15234.5	15652.4	15187.8	15459	15258.4	15308.3	15190	700.4	11388.3	11950.6	11596.3	11604.3	11675.7	11645.8	11710.1	11645.2	11650.9
700.3	15192.8	15626.5	15168.3	15435.1	15238.4	15287.5	15170.5	700.3	11418.8	11929.3	11581.4	11589.3	11659.2	11630.5	11693.4	11629.8	11633.9
700.2	15162.1	15600.7	15148.9	15411.2	15218.4	15266.7	15151.1	700.2	11454.6	11908.2	11566.4	11574.3	11642.8	11615.1	11676.7	11614.3	11617
700.1	15145.8	15575.1	15129.5	15387.5	15198.5	15245.9	15131.7	700.1	11499.4	11887.4	11551.5	11559.3	11626.4	11599.8	11660.1	11598.8	11600.2
700	15110.1	15549.6	15110.1	15363.9	15178.5	15225.2	15112.2	700	11536.5	11866.7	11536.5	11544.3	11610.1	11584.5	11643.5	11583.3	11583.5

## Sheet: Figure 1d
890	41269.6	41617.8	41269.6	41289.9	41309.9	41378.6	41448.2	890	34135.7	34415.1	34135.7	34330.7	34167.3	34145.6	34139.6	34174.7
889.9	41210.1	41596.9	41243.3	41263.8	41283.9	41353.7	41425.4	889.9	34209.2	34396.9	34113.1	34311.7	34145	34123.1	34117	34152.6
889.8	41083.3	41576	41217	41237.6	41257.9	41328.8	41402.8	889.8	34226.3	34378.8	34090.5	34292.8	34122.6	34100.5	34094.4	34130.5
889.7	40962.4	41555.3	41190.7	41211.4	41231.9	41303.8	41380.3	889.7	34077.7	34360.9	34067.9	34274.1	34100.2	34078	34071.8	34108.3
889.6	40955.9	41534.7	41164.4	41185.2	41205.9	41279	41357.9	889.6	33877.9	34343	34045.3	34255.4	34077.8	34055.4	34049.3	34086.2
889.5	40976.8	41514.3	41138.1	41159.1	41179.9	41254.2	41335.6	889.5	33809.7	34325.3	34022.7	34236.9	34055.5	34032.9	34026.7	34064.1
889.4	40922.7	41494.1	41111.8	41132.9	41153.9	41229.3	41313.4	889.4	33860.9	34307.7	34000.1	34218.5	34033.1	34010.3	34004.1	34042
889.3	40771.4	41473.9	41085.5	41106.7	41127.9	41204.6	41291.3	889.3	33913.4	34290.3	33977.5	34200.2	34010.8	33987.8	33981.5	34020
889.2	40634.4	41454	41059.2	41080.6	41101.9	41179.8	41269.4	889.2	33843.5	34273	33954.9	34182	33988.4	33965.3	33958.9	33997.9
889.1	40617.5	41434.3	41032.9	41054.4	41076	41155.1	41247.7	889.1	33688.8	34255.8	33932.3	34164	33966	33942.7	33936.4	33975.8
889	40619.8	41414.7	41006.7	41028.2	41050	41130.4	41226.1	889	33456.8	34238.8	33909.7	34146.1	33943.7	33920.2	33913.8	33953.8
888.9	40664.7	41395.3	40980.3	41002.1	41024	41105.7	41204.6	888.9	33349.5	34221.9	33887.1	34128.3	33921.3	33897.7	33891.2	33931.7
888.8	40709.9	41376.1	40954.1	40975.9	40998	41081.1	41183.3	888.8	33445.9	34205.2	33864.5	34110.7	33899	33875.1	33868.6	33909.7
888.7	40676.8	41357.1	40927.8	40949.7	40972.1	41056.5	41162.1	888.7	33538.2	34188.7	33841.9	34093.2	33876.6	33852.6	33846.1	33887.7
888.6	40570.6	41338.3	40901.5	40923.6	40946.1	41031.9	41141.2	888.6	33528.5	34172.3	33819.3	34075.9	33854.3	33830.1	33823.5	33865.7
888.5	40450.4	41319.8	40875.2	40897.4	40920.1	41007.4	41120.4	888.5	33548.6	34156.1	33796.7	34058.8	33831.9	33807.5	33800.9	33843.7
888.4	40288.7	41301.4	40848.9	40871.2	40894.2	40982.9	41099.8	888.4	33589.3	34140.1	33774.1	34041.8	33809.6	33785	33778.3	33821.7
888.3	40150.8	41283.4	40822.6	40845.1	40868.2	40958.4	41079.3	888.3	33499.1	34124.3	33751.5	34025.1	33787.2	33762.4	33755.8	33799.7
888.2	40204.5	41265.5	40796.3	40818.9	40842.3	40934	41059.1	888.2	33321.2	34108.8	33728.9	34008.5	33764.9	33739.9	33733.2	33777.8
888.1	40292.2	41247.9	40770	40792.8	40816.3	40909.7	41039.2	888.1	33051.6	34093.4	33706.3	33992.1	33742.6	33717.4	33710.6	33755.8
888	40270.5	41230.6	40743.7	40766.6	40790.4	40885.3	41019.4	888	32935.6	34078.2	33683.7	33975.9	33720.3	33694.8	33688	33733.9
887.9	40169.8	41213.6	40717.4	40740.5	40764.4	40861	40999.9	887.9	32949.9	34063.3	33661.1	33959.9	33697.9	33672.3	33665.4	33711.9
887.8	40000.8	41196.9	40691.1	40714.3	40738.5	40836.8	40980.6	887.8	33140.5	34048.7	33638.5	33944.2	33675.6	33649.8	33642.9	33690
887.7	39957.5	41180.4	40664.8	40688.2	40712.6	40812.6	40961.6	887.7	33362.8	34034.2	33615.8	33928.7	33653.3	33627.2	33620.3	33668.1
887.6	40092.2	41164.4	40638.5	40662	40686.7	40788.4	40942.8	887.6	33406.3	34020.1	33593.2	33913.4	33631	33604.7	33597.7	33646.3
887.5	40296.9	41148.6	40612.2	40635.9	40660.7	40764.3	40924.4	887.5	33293.5	34006.2	33570.7	33898.4	33608.7	33582.2	33575.1	33624.4
887.4	40356.3	41133.2	40585.9	40609.7	40634.8	40740.2	40906.2	887.4	33138.3	33992.7	33548.1	33883.7	33586.4	33559.7	33552.6	33602.5
887.3	40225.9	41118.2	40559.6	40583.6	40608.9	40716.2	40888.4	887.3	32970.9	33979.4	33525.4	33869.3	33564.1	33537.1	33530	33580.7
887.2	40030.1	41103.5	40533.3	40557.5	40583	40692.2	40870.9	887.2	32883.2	33966.5	33502.8	33855.2	33541.8	33514.6	33507.4	33558.9
887.1	39838.6	41089.3	40507	40531.3	40557.1	40668.3	40853.7	887.1	32814.3	33953.9	33480.2	33841.4	33519.5	33492.1	33484.8	33537.1
887	39788	41075.5	40480.7	40505.2	40531.2	40644.4	40836.9	887	32877.4	33941.7	33457.6	33828	33497.2	33469.6	33462.3	33515.3
886.9	39889.5	41062.1	40454.4	40479	40505.3	40620.6	40820.6	886.9	33001.7	33929.9	33435	33814.9	33474.9	33447.1	33439.7	33493.6
886.8	40000.6	41049.3	40428.2	40452.9	40479.4	40596.8	40804.6	886.8	33132	33918.4	33412.4	33802.2	33452.6	33424.5	33417.1	33471.8
886.7	39962.4	41036.9	40401.9	40426.8	40453.5	40573.1	40789.1	886.7	33203.9	33907.4	33389.8	33789.9	33430.3	33402	33394.6	33450.1
886.6	39898.8	41025.1	40375.6	40400.6	40427.6	40549.5	40774	886.6	33216	33896.9	33367.2	33778	33408	33379.5	33372	33428.4
886.5	39926.3	41013.8	40349.3	40374.5	40401.8	40525.9	40759.5	886.5	33169.5	33886.8	33344.6	33766.6	33385.8	33356.9	33349.4	33406.7
886.4	39952.2	41003.2	40323	40348.4	40375.9	40502.4	40745.4	886.4	33091.1	33877.3	33322	33755.7	33363.5	33334.4	33326.8	33385
886.3	39993	40993.2	40296.7	40322.2	40350	40478.9	40732	886.3	32880.8	33868.3	33299.4	33745.2	33341.2	33311.9	33304.3	33363.4
886.2	39951.1	40983.8	40270.4	40296.1	40324.2	40455.6	40719.1	886.2	32740.4	33859.9	33276.8	33735.4	33318.9	33289.4	33281.7	33341.7
886.1	39813.5	40975.2	40244.1	40270	40298.3	40432.2	40706.9	886.1	32771	33852.1	33254.2	33726.1	33296.7	33266.9	33259.1	33320.1
886	39797.4	40967.3	40217.8	40243.9	40272.4	40409	40695.4	886	32877.6	33844.9	33231.6	33717.5	33274.4	33244.4	33236.6	33298.6
885.9	39864.1	40960.3	40191.5	40217.8	40246.6	40385.8	40684.6	885.9	33046.6	33838.4	33209	33709.5	33252.2	33221.8	33214	33277
885.8	40030.7	40954.2	40165.2	40191.6	40220.8	40362.8	40674.6	885.8	33240.9	33832.7	33186.4	33702.2	33229.9	33199.3	33191.4	33255.5
885.7	40158.5	40948.9	40138.9	40165.5	40194.9	40339.7	40665.4	885.7	33329.1	33827.8	33163.8	33695.7	33207.7	33176.8	33168.8	33234
885.6	40183.1	40944.8	40112.6	40139.4	40169.1	40316.8	40657.2	885.6	33264.2	33823.8	33141.2	33690.1	33185.4	33154.3	33146.3	33212.5
885.5	40218.1	40941.7	40086.3	40113.3	40143.3	40294	40650.1	885.5	33179.8	33820.6	33118.6	33685.3	33163.2	33131.8	33123.7	33191
885.4	40183.5	40939.7	40060	40087.2	40117.5	40271.2	40643.9	885.4	33153.3	33818.4	33096	33681.4	33141	33109.3	33101.1	33169.6
885.3	40136.5	40939.1	40033.7	40061.1	40091.7	40248.5	40639	885.3	33109.4	33817.3	33073.4	33678.6	33118.8	33086.8	33078.6	33148.2
885.2	40045.2	40939.8	40007.4	40035	40065.9	40226	40635.3	885.2	33089.9	33817.3	33050.8	33676.8	33096.5	33064.3	33056	33126.9
885.1	39958.7	40942	39981.1	40008.9	40040.1	40203.5	40633	885.1	33107.5	33818.4	33028.2	33676.2	33074.3	33041.8	33033.4	33105.5
885	40078.6	40945.8	39954.8	39982.8	40014.3	40181.1	40632.2	885	33150.3	33820.9	33005.6	33676.8	33052.1	33019.2	33010.9	33084.2
884.9	40325.9	40951.4	39928.5	39956.7	39988.5	40158.8	40633.1	884.9	33255.5	33824.7	32983	33678.8	33029.9	32996.7	32988.3	33062.9
884.8	40534	40958.9	39902.2	39930.6	39962.7	40136.7	40635.7	884.8	33361.6	33829.9	32960.4	33682.1	33007.7	32974.2	32965.7	33041.7
884.7	40625.2	40968.4	39875.9	39904.4	39936.9	40114.6	40640.2	884.7	33555	33836.7	32937.8	33687	32985.5	32951.7	32943.2	33020.5
884.6	40640	40980.1	39849.7	39878.3	39911.2	40092.7	40646.9	884.6	33704.1	33845.2	32915.2	33693.5	32963.3	32929.2	32920.6	32999.4
884.5	40744.3	40994.3	39823.4	39852.3	39885.4	40070.8	40655.8	884.5	33734.2	33855.4	32892.6	33701.6	32941.2	32906.7	32898	32978.2
884.4	40882.2	41011	39797.1	39826.2	39859.7	40049.1	40667.2	884.4	33624.7	33867.5	32870	33711.7	32919	32884.2	32875.5	32957.1
884.3	41077.4	41030.6	39770.8	39800.1	39833.9	40027.6	40681.4	884.3	33604.5	33881.6	32847.4	33723.6	32896.8	32861.7	32852.9	32936.1
884.2	41288.1	41053.3	39744.5	39774	39808.2	40006.1	40698.4	884.2	33799.6	33897.8	32824.8	33737.6	32874.6	32839.2	32830.3	32915.1
884.1	41472.4	41079.3	39718.2	39747.9	39782.5	39984.8	40718.6	884.1	34016.8	33916.2	32802.2	33753.9	32852.5	32816.7	32807.8	32894.1
884	41664.6	41108.8	39691.9	39721.8	39756.8	39963.6	40742.3	884	34163.9	33937.1	32779.6	33772.4	32830.3	32794.2	32785.2	32873.2
883.9	41858.1	41142.2	39665.6	39695.7	39731	39942.6	40769.6	883.9	34222.1	33960.4	32757	33793.4	32808.2	32771.7	32762.6	32852.3
883.8	41975.1	41179.8	39639.3	39669.7	39705.3	39921.8	40800.9	883.8	34072.5	33986.4	32734.4	33817	32786	32749.2	32740.1	32831.5
883.7	42044	41221.8	39613	39643.6	39679.6	39901.1	40836.5	883.7	33918.2	34015.2	32711.8	33843.4	32763.9	32726.7	32717.5	32810.8
883.6	42087.8	41268.6	39586.7	39617.5	39653.9	39880.5	40876.7	883.6	33848.5	34046.9	32689.2	33872.6	32741.8	32704.2	32695	32790
883.5	42069.7	41320.4	39560.4	39591.4	39628.3	39860.2	40921.8	883.5	33878.8	34081.7	32666.6	33904.8	32719.6	32681.8	32672.4	32769.4
883.4	42018.6	41377.7	39534.1	39565.4	39602.6	39839.9	40972.1	883.4	33926.9	34119.7	32644	33940.2	32697.5	32659.3	32649.8	32748.8
883.3	41927.6	41440.8	39507.8	39539.3	39576.9	39819.9	41028.1	883.3	34011.5	34161.2	32621.4	33979	32675.4	32636.8	32627.3	32728.2
883.2	41897.9	41509.9	39481.5	39513.2	39551.3	39800.1	41089.8	883.2	34248.9	34206.1	32598.8	34021.2	32653.3	32614.3	32604.7	32707.7
883.1	42049.4	41585.6	39455.2	39487.2	39525.6	39780.5	41157.9	883.1	34541.7	34254.8	32576.2	34067	32631.2	32591.8	32582.2	32687.3
883	42309.8	41668	39428.9	39461.1	39500	39761.1	41232.6	883	34745.4	34307.2	32553.6	34116.5	32609.1	32569.3	32559.6	32666.9
882.9	42496.2	41757.6	39402.6	39435.1	39474.4	39741.9	41314.1	882.9	34825.2	34363.5	32531	34169.9	32587	32546.8	32537	32646.6
882.8	42444.8	41854.6	39376.3	39409	39448.8	39723	41402.9	882.8	34844.9	34424	32508.4	34227.3	32564.9	32524.3	32514.5	32626.4
882.7	42326.9	41959.4	39350	39383	39423.2	39704.3	41499.1	882.7	34827.4	34488.6	32485.8	34288.7	32542.9	32501.9	32491.9	32606.2
882.6	42400.7	42072.2	39323.8	39356.9	39397.6	39685.8	41603.2	882.6	34768.4	34557.6	32463.2	34354.5	32520.8	32479.4	32469.4	32586.2
882.5	42700.8	42193.3	39297.4	39330.9	39372	39667.6	41715.2	882.5	34720	34630.9	32440.5	34424.4	32498.8	32456.9	32446.8	32566.2
882.4	43146.2	42322.8	39271.2	39304.8	39346.4	39649.6	41835.4	882.4	34836.3	34708.6	32418	34498.7	32476.7	32434.4	32424.2	32546.3
882.3	43406.8	42461	39244.9	39278.8	39320.8	39631.9	41964	882.3	35016.7	34790.9	32395.3	34577.5	32454.7	32412	32401.7	32526.4
882.2	43393.8	42607.7	39218.6	39252.8	39295.3	39614.6	42100.8	882.2	35222.1	34877.7	32372.7	34660.7	32432.7	32389.5	32379.1	32506.7
882.1	43365.8	42763.2	39192.3	39226.7	39269.7	39597.5	42246.1	882.1	35469.9	34969.1	32350.1	34748.3	32410.6	32367	32356.6	32487.1
882	43559.7	42927.2	39166	39200.7	39244.2	39580.8	42399.5	882	35652	35064.8	32327.5	34840.3	32388.6	32344.5	32334	32467.5
881.9	43982.5	43099.3	39139.7	39174.7	39218.7	39564.3	42560.7	881.9	35736.1	35165	32304.9	34936.6	32366.6	32322.1	32311.5	32448.1
881.8	44358.4	43279.4	39113.4	39148.6	39193.2	39548.3	42729.5	881.8	35894.3	35269.6	32282.3	35037	32344.6	32299.6	32288.9	32428.8
881.7	44517.7	43466.5	39087.1	39122.6	39167.7	39532.6	42904.9	881.7	36148.2	35378.1	32259.7	35141.3	32322.6	32277.1	32266.4	32409.5
881.6	44484.3	43660	39060.8	39096.6	39142.2	39517.3	43086.4	881.6	36348.4	35490.4	32237.1	35249.4	32300.7	32254.7	32243.8	32390.4
881.5	44354.9	43858.6	39034.5	39070.6	39116.7	39502.4	43272.4	881.5	36401.9	35606.2	32214.5	35360.7	32278.7	32232.2	32221.3	32371.5
881.4	44206.1	44060.8	39008.2	39044.6	39091.2	39487.9	43461.7	881.4	36406.5	35724.9	32191.9	35474.9	32256.7	32209.7	32198.7	32352.6
881.3	44168.7	44265	38981.9	39018.6	39065.8	39473.9	43652.5	881.3	36438.7	35846.3	32169.3	35591.5	32234.8	32187.3	32176.2	32333.9
881.2	44166.4	44468.8	38955.6	38992.6	39040.3	39460.4	43842.3	881.2	36445	35969.3	32146.7	35709.6	32212.8	32164.8	32153.6	32315.3
881.1	44205.9	44669.8	38929.3	38966.6	39014.9	39447.3	44028.9	881.1	36454.7	36093.5	32124.1	35828.8	32190.9	32142.4	32131	32296.9
881	44446.1	44864.8	38903	38940.6	38989.5	39434.8	44208.9	881	36437	36217.7	32101.5	35947.8	32169	32119.9	32108.5	32278.6
880.9	44789	45050.5	38876.7	38914.6	38964.1	39422.9	44379.2	880.9	36413.6	36341	32078.9	36065.7	32147.1	32097.5	32086	32260.5
880.8	45050.4	45223.7	38850.4	38888.6	38938.7	39411.5	44536.2	880.8	36490.5	36462.3	32056.3	36181.4	32125.2	32075	32063.4	32242.6
880.7	45121.2	45380.2	38824.1	38862.6	38913.3	39400.8	44675.8	880.7	36718.4	36580.1	32033.7	36293.4	32103.3	32052.6	32040.9	32224.8
880.6	45115.7	45516.5	38797.8	38836.6	38888	39390.7	44794.7	880.6	36825	36693.1	32011.1	36400.4	32081.4	32030.1	32018.3	32207.2
880.5	45175.4	45628.8	38771.5	38810.6	38862.7	39381.4	44888.8	880.5	36865.6	36799.6	31988.5	36500.8	32059.5	32007.7	31995.8	32189.9
880.4	45158.1	45714.2	38745.2	38784.7	38837.3	39372.8	44955.2	880.4	36820.9	36898.2	31965.9	36593	32037.7	31985.2	31973.2	32172.7
880.3	45066.3	45770.1	38718.9	38758.7	38812	39365	44991.3	880.3	36798.5	36987.2	31943.3	36675.4	32015.9	31962.8	31950.7	32155.8
880.2	45024.6	45794.6	38692.7	38732.7	38786.7	39358.1	44995.1	880.2	36808.8	37065	31920.7	36746.2	31994	31940.3	31928.1	32139.1
880.1	44940.6	45786.9	38666.4	38706.7	38761.4	39352.1	44965.7	880.1	36849.4	37130.1	31898.1	36804.1	31972.2	31917.9	31905.6	32122.6
880	44962.9	45747.1	38640.1	38680.8	38736.2	39347	44903.3	880	36833.9	37180.9	31875.5	36847.6	31950.4	31895.5	31883	32106.4
879.9	45210.6	45676.5	38613.8	38654.8	38710.9	39343.1	44809	879.9	36659.7	37216.4	31852.9	36875.4	31928.6	31873	31860.5	32090.5
879.8	45485.1	45577.1	38587.5	38628.9	38685.7	39340.2	44684.6	879.8	36616.4	37235.7	31830.3	36886.6	31906.8	31850.6	31838	32074.8
879.7	45556.3	45451.6	38561.2	38602.9	38660.5	39338.7	44533.1	879.7	36722.3	37238.1	31807.7	36880.6	31885.1	31828.2	31815.4	32059.5
879.6	45363.2	45303.6	38534.9	38577	38635.3	39338.4	44357.6	879.6	36823.4	37223.1	31785.1	36857	31863.3	31805.8	31792.9	32044.5
879.5	45188.4	45136.8	38508.6	38551.1	38610.1	39339.5	44161.8	879.5	36936.8	37191	31762.5	36815.8	31841.6	31783.3	31770.3	32029.8
879.4	45147.9	44955	38482.3	38525.1	38585	39342.1	43949.6	879.4	36997.8	37142.1	31739.9	36757.5	31819.9	31760.9	31747.8	32015.5
879.3	45046.3	44762.1	38456	38499.2	38559.9	39346.5	43724.6	879.3	36876	37077	31717.3	36682.6	31798.2	31738.5	31725.3	32001.6
879.2	45083.5	44562	38429.7	38473.3	38534.7	39352.5	43490.6	879.2	36706.1	36996.9	31694.7	36592.2	31776.5	31716.1	31702.7	31988.1
879.1	45132.9	44357.9	38403.4	38447.3	38509.7	39360.6	43250.6	879.1	36655.6	36903	31672.1	36487.6	31754.8	31693.7	31680.2	31975.1
879	44918.4	44153.1	38377.1	38421.4	38484.6	39370.6	43007.8	879	36764.3	36796.7	31649.5	36370.1	31733.1	31671.2	31657.7	31962.5
878.9	44571.5	43950.2	38350.8	38395.5	38459.5	39382.9	42764.7	878.9	36857.4	36679.7	31626.9	36241.4	31711.5	31648.8	31635.1	31950.3
878.8	44330.5	43751.3	38324.5	38369.6	38434.5	39397.7	42523.1	878.8	36911.3	36553.5	31604.3	36102.9	31689.9	31626.4	31612.6	31938.8
878.7	44155.1	43558.8	38298.2	38343.7	38409.5	39415	42285.2	878.7	36772.5	36419.9	31581.7	35956.5	31668.3	31604	31590.1	31927.8
878.6	43979.8	43373.9	38271.9	38317.8	38384.5	39435.2	42052.2	878.6	36459.5	36280.5	31559.1	35803.6	31646.7	31581.6	31567.5	31917.3
878.5	43888.9	43198.3	38245.6	38291.9	38359.5	39458.4	41825.4	878.5	36076	36136.9	31536.5	35645.9	31625.1	31559.2	31545	31907.6
878.4	43852.5	43032.9	38219.3	38266.1	38334.6	39484.8	41605.4	878.4	35865.5	35990.6	31513.9	35484.7	31603.5	31536.8	31522.5	31898.5
878.3	43684.8	42878.4	38193.1	38240.2	38309.7	39514.8	41392.9	878.3	35838.9	35842.8	31491.3	35321.4	31582	31514.4	31499.9	31890.1
878.2	43414.8	42735.8	38166.8	38214.3	38284.8	39548.5	41188.5	878.2	35876.8	35695	31468.7	35157.1	31560.5	31492	31477.4	31882.6
878.1	43135.8	42605.4	38140.5	38188.4	38259.9	39586.2	40992.1	878.1	35886.2	35548	31446.1	34992.8	31539	31469.7	31454.9	31875.9
878	42812.3	42487.7	38114.2	38162.6	38235.1	39628.3	40804.2	878	35725	35403.1	31423.5	34829.6	31517.5	31447.3	31432.4	31870.2
877.9	42577.8	42383.1	38087.9	38136.7	38210.3	39675	40624.7	877.9	35404.4	35260.9	31400.9	34668.2	31496	31424.9	31409.8	31865.4
877.8	42626.1	42291.6	38061.6	38110.9	38185.5	39726.6	40453.3	877.8	35055.4	35122.2	31378.3	34509	31474.6	31402.5	31387.3	31861.8
877.7	42749.6	42213.6	38035.3	38085	38160.7	39783.4	40290.2	877.7	34790.4	34987.7	31355.7	34352.8	31453.2	31380.1	31364.8	31859.4
877.6	42803.1	42149.1	38009	38059.2	38136	39845.9	40135	877.6	34685.1	34857.8	31333	34200	31431.8	31357.8	31342.3	31858.2
877.5	42807	42098.3	37982.7	38033.4	38111.3	39914.2	39987.6	877.5	34629.2	34733.2	31310.5	34050.9	31410.4	31335.4	31319.7	31858.5
877.4	42610.6	42061.3	37956.4	38007.6	38086.6	39988.7	39847.6	877.4	34550.3	34614.1	31287.8	33905.8	31389	31313	31297.2	31860.4
877.3	42295.2	42037.9	37930.1	37981.7	38062	40069.8	39714.7	877.3	34379.2	34500.9	31265.2	33764.7	31367.7	31290.7	31274.7	31864.1
877.2	42042.8	42028.4	37903.8	37955.9	38037.4	40157.7	39588.7	877.2	34256.3	34394	31242.6	33628.1	31346.4	31268.3	31252.2	31869.7
877.1	41861.1	42032.6	37877.5	37930.1	38012.8	40253	39469.2	877.1	34361.1	34293.7	31220	33495.7	31325.1	31245.9	31229.7	31877.4
877	41626	42050.6	37851.2	37904.3	37988.3	40355.7	39355.9	877	34496.6	34200.2	31197.4	33367.8	31303.9	31223.6	31207.2	31887.5
876.9	41439.6	42082.4	37824.9	37878.6	37963.8	40466.3	39248.5	876.9	34483.1	34113.9	31174.8	33244.4	31282.7	31201.2	31184.6	31900.3
876.8	41457.1	42127.9	37798.6	37852.8	37939.3	40585.1	39146.5	876.8	34390.5	34035	31152.2	33125.3	31261.5	31178.9	31162.1	31916.1
876.7	41546.8	42187	37772.3	37827	37914.9	40712.3	39049.8	876.7	34268	33963.8	31129.6	33010.6	31240.3	31156.5	31139.6	31935.3
876.6	41528.4	42259.7	37746	37801.2	37890.5	40848.2	38957.8	876.6	34158.4	33900.7	31107	32900.2	31219.1	31134.2	31117.1	31958.2
876.5	41493.4	42345.8	37719.7	37775.5	37866.1	40992.9	38870.5	876.5	34122.7	33846.1	31084.4	32794	31198	31111.9	31094.6	31985.3
876.4	41581.9	42445.2	37693.4	37749.7	37841.8	41146.6	38787.3	876.4	34244.1	33800.4	31061.8	32691.9	31176.9	31089.5	31072.1	32017.2
876.3	41747	42557.8	37667.1	37724	37817.5	41309.6	38708.1	876.3	34233.9	33763.9	31039.2	32593.7	31155.9	31067.2	31049.6	32054.4
876.2	41982.2	42683.1	37640.8	37698.2	37793.3	41481.6	38632.5	876.2	34118.4	33737.3	31016.6	32499.5	31134.8	31044.9	31027.1	32097.5
876.1	42296.8	42821	37614.6	37672.5	37769.1	41662.8	38560.3	876.1	34075.3	33721	30994	32408.8	31113.8	31022.6	31004.6	32147.3
876	42521.5	42970.9	37588.2	37646.8	37744.9	41852.8	38491.2	876	34178.3	33715.7	30971.4	32321.9	31092.9	31000.3	30982.1	32204.3
875.9	42575.4	43132.4	37562	37621.1	37720.8	42051.3	38425	875.9	34347	33722.1	30948.8	32238.3	31072	30978	30959.6	32269.5
875.8	42562.6	43304.9	37535.7	37595.4	37696.8	42258.2	38361.5	875.8	34465.4	33740.8	30926.2	32158.1	31051.1	30955.7	30937.1	32343.8
875.7	42559.3	43487.3	37509.4	37569.7	37672.7	42472.6	38300.4	875.7	34378.2	33772.6	30903.6	32081	31030.2	30933.3	30914.6	32428
875.6	42602.7	43678.8	37483.1	37544	37648.8	42693.7	38241.5	875.6	34250.1	33818.3	30881	32006.9	31009.4	30911.1	30892.1	32523
875.5	42705.4	43878	37456.8	37518.4	37624.8	42920.4	38184.8	875.5	34253.3	33878.8	30858.4	31935.7	30988.6	30888.8	30869.6	32629.8
875.4	43002.2	44083.4	37430.5	37492.7	37601	43151.3	38129.9	875.4	34351.2	33954.7	30835.8	31867.2	30967.8	30866.5	30847.1	32749.4
875.3	43469.8	44293.4	37404.2	37467.1	37577.2	43384.9	38076.8	875.3	34555.8	34047.2	30813.2	31801.2	30947.1	30844.2	30824.6	32882.8
875.2	43922.6	44505.5	37377.9	37441.4	37553.4	43619.1	38025.2	875.2	34958	34156.7	30790.6	31737.8	30926.5	30821.9	30802.1	33030.9
875.1	44269.4	44717.5	37351.6	37415.8	37529.7	43851.6	37975.2	875.1	35246.4	34284.3	30768	31676.6	30905.9	30799.7	30779.6	33194.7
875	44451.9	44926.4	37325.3	37390.2	37506.1	44079.6	37926.5	875	35308	34430.5	30745.4	31617.6	30885.3	30777.4	30757.1	33374.7
874.9	44600.9	45129.2	37299	37364.5	37482.5	44300.1	37879.1	874.9	35363	34595.8	30722.8	31560.7	30864.7	30755.1	30734.6	33571.8
874.8	44776.7	45322.4	37272.7	37338.9	37458.9	44509.8	37832.9	874.8	35561.2	34780.8	30700.2	31505.6	30844.2	30732.9	30712.2	33786.6
874.7	45000.1	45502.2	37246.4	37313.3	37435.5	44704.9	37787.7	874.7	35717.4	34985.3	30677.6	31452.5	30823.8	30710.6	30689.7	34019.1
874.6	45328.6	45664.8	37220.1	37287.8	37412.1	44881.9	37743.4	874.6	35796.2	35209.4	30655	31401	30803.4	30688.4	30667.2	34269.4
874.5	45757.4	45806.4	37193.8	37262.2	37388.7	45036.8	37700.2	874.5	35867.9	35452.1	30632.4	31351.1	30783.1	30666.2	30644.7	34536.6
874.4	46137.8	45923.2	37167.5	37236.7	37365.5	45165.9	37657.7	874.4	36007.2	35712.2	30609.8	31302.7	30762.8	30643.9	30622.2	34819.7
874.3	46336.2	46011.8	37141.2	37211.1	37342.3	45266.1	37616	874.3	36163.3	35987.9	30587.2	31255.7	30742.5	30621.7	30599.8	35116.9
874.2	46447.6	46069.2	37114.9	37185.6	37319.2	45334.2	37575.1	874.2	36395.7	36275.7	30564.6	31210	30722.4	30599.5	30577.3	35424.9
874.1	46651	46093.2	37088.6	37160.1	37296.1	45368.1	37534.8	874.1	36654.2	36571.9	30542	31165.6	30702.2	30577.3	30554.8	35739.9
874	47069.1	46082.2	37062.3	37134.6	37273.1	45366.3	37495.2	874	36821.5	36870.3	30519.4	31122.2	30682.2	30555.1	30532.3	36056
873.9	47593	46035.5	37036.1	37109.1	37250.2	45328.1	37456.2	873.9	36898.2	37164.2	30496.8	31080	30662.2	30532.9	30509.9	36366.4
873.8	48033.2	45953.5	37009.8	37083.6	37227.4	45253.9	37417.8	873.8	37003.6	37444.9	30474.2	31038.8	30642.2	30510.7	30487.4	36662.5
873.7	48409.2	45837.2	36983.5	37058.1	37204.7	45144.9	37379.8	873.7	37163.3	37702.2	30451.6	30998.5	30622.3	30488.5	30465	36934.2
873.6	48702.7	45688.6	36957.2	37032.7	37182.1	45003	37342.4	873.6	37356.6	37925.4	30429	30959	30602.5	30466.3	30442.5	37171
873.5	48763.3	45510.6	36930.9	37007.2	37159.5	44831	37305.4	873.5	37333.2	38103.4	30406.4	30920.4	30582.8	30444.1	30420	37361.5
873.4	48684.8	45306.1	36904.6	36981.8	37137.1	44632.1	37268.8	873.4	37282.8	38226.1	30383.8	30882.5	30563.1	30422	30397.6	37495.9
873.3	48545.2	45078.8	36878.3	36956.4	37114.7	44409.7	37232.7	873.3	37366.6	38285.4	30361.2	30845.4	30543.5	30399.8	30375.1	37566.3
873.2	48315.1	44832.5	36852	36931	37092.5	44167.9	37197	873.2	37563.6	38276.3	30338.6	30808.9	30524	30377.7	30352.7	37567.4
873.1	47956.5	44570.8	36825.7	36905.7	37070.3	43910.2	37161.6	873.1	37796.6	38197.3	30316	30773	30504.5	30355.5	30330.2	37497.9
873	47780.2	44297.6	36799.4	36880.3	37048.3	43640.6	37126.6	873	37915.3	38051.1	30293.4	30737.8	30485.1	30333.4	30307.8	37360.5
872.9	47623.8	44016.2	36773.1	36855	37026.4	43362.3	37091.9	872.9	37832.3	37843.8	30270.8	30703	30465.8	30311.3	30285.3	37161.4
872.8	47092.5	43729.6	36746.8	36829.6	37004.6	43078.3	37057.5	872.8	37626.7	37584	30248.2	30668.8	30446.6	30289.2	30262.9	36909.1
872.7	46291.1	43441	36720.5	36804.3	36982.8	42791.9	37023.4	872.7	37345.5	37282.4	30225.5	30635.1	30427.5	30267.1	30240.5	36614.5
872.6	45515.7	43152.5	36694.2	36779.1	36961.3	42505.2	36989.6	872.6	37161.3	36949.7	30203	30601.8	30408.5	30245	30218	36288.3
872.5	44779.6	42866.6	36667.9	36753.8	36939.8	42220.6	36956.1	872.5	37043.8	36596.9	30180.3	30568.9	30389.5	30222.9	30195.6	35941.3
872.4	44014.4	42584.7	36641.6	36728.5	36918.5	41939.7	36922.8	872.4	37006.8	36233.2	30157.8	30536.5	30370.7	30200.8	30173.2	35583
872.3	43246	42308.3	36615.3	36703.3	36897.3	41663.9	36889.8	872.3	36989.9	35866.5	30135.2	30504.4	30352	30178.7	30150.7	35221.2
872.2	42545.4	42038.8	36589	36678.1	36876.3	41394.5	36857	872.2	36857.8	35503.8	30112.5	30472.7	30333.4	30156.7	30128.3	34862.9
872.1	41752.4	41776.9	36562.7	36652.9	36855.4	41132.3	36824.4	872.1	36649.7	35149.7	30089.9	30441.3	30314.9	30134.6	30105.9	34512.7
872	40941	41523.4	36536.4	36627.7	36834.7	40878.2	36792.1	872	36328.3	34808.2	30067.3	30410.3	30296.5	30112.6	30083.5	34174.8
871.9	40259.3	41278.8	36510.1	36602.6	36814.1	40632.6	36760	871.9	35872.8	34481.9	30044.7	30379.5	30278.2	30090.6	30061.1	33851.6
871.8	39648.2	41043.3	36483.8	36577.4	36793.7	40395.7	36728	871.8	35446	34172.2	30022.1	30349	30260	30068.6	30038.7	33544.5
871.7	39063.4	40817.3	36457.6	36552.3	36773.4	40168	36696.2	871.7	35030.3	33880.5	29999.5	30318.9	30242	30046.5	30016.2	33255
871.6	38552.4	40600.7	36431.3	36527.2	36753.3	39949.2	36664.7	871.6	34675.6	33606.7	29976.9	30288.9	30224.1	30024.6	29993.8	32983.1
871.5	38090	40393.8	36405	36502.2	36733.5	39739.8	36633.2	871.5	34246.3	33351.3	29954.3	30259.3	30206.3	30002.6	29971.4	32729
871.4	37581.1	40196.3	36378.7	36477.2	36713.8	39539.4	36602	871.4	33887.8	33113.6	29931.7	30229.8	30188.7	29980.6	29949	32492.4
871.3	36976	40008	36352.4	36452.1	36694.3	39347.8	36570.9	871.3	33487.1	32893.1	29909.1	30200.6	30171.2	29958.7	29926.7	32272.5
871.2	36375	39828.9	36326.1	36427.2	36675	39165	36540	871.2	32841.9	32689.2	29886.5	30171.6	30153.9	29936.7	29904.3	32068.9
871.1	35897.5	39658.6	36299.8	36402.2	36655.9	38990.7	36509.2	871.1	32191	32501	29863.9	30142.8	30136.7	29914.8	29881.9	31880.5
871	35589.8	39497.1	36273.5	36377.3	36637.1	38824.7	36478.5	871	31681.7	32327.6	29841.3	30114.2	30119.7	29892.9	29859.5	31706.6
870.9	35449	39343.9	36247.2	36352.3	36618.4	38666.7	36448	870.9	31389.4	32168	29818.7	30085.8	30102.9	29871	29837.1	31546.1
870.8	35385.4	39198.7	36220.9	36327.5	36600.1	38516.3	36417.6	870.8	31177.1	32021.2	29796.1	30057.6	30086.2	29849.1	29814.8	31398
870.7	35272.7	39061.3	36194.6	36302.6	36581.9	38373.2	36387.3	870.7	30950.5	31886.3	29773.5	30029.5	30069.7	29827.2	29792.4	31261.5
870.6	35155.6	38931.2	36168.3	36277.8	36564.1	38237.2	36357.2	870.6	30772.2	31762.3	29750.9	30001.7	30053.5	29805.4	29770	31135.5
870.5	35187.4	38808.4	36142	36253	36546.5	38107.8	36327.1	870.5	30391.4	31648.4	29728.3	29973.9	30037.4	29783.5	29747.7	31019.1
870.4	35328.6	38692.3	36115.7	36228.2	36529.1	37984.8	36297.2	870.4	29988.7	31543.5	29705.7	29946.4	30021.5	29761.7	29725.3	30911.5
870.3	35423.2	38582.6	36089.4	36203.5	36512.1	37867.8	36267.4	870.3	29709.5	31446.9	29683.1	29918.9	30005.9	29739.9	29703	30811.7
870.2	35392.7	38479	36063.1	36178.8	36495.4	37756.5	36237.6	870.2	29521.6	31357.9	29660.5	29891.7	29990.5	29718.1	29680.6	30719
870.1	35254.1	38381.2	36036.8	36154.2	36479.1	37650.5	36208	870.1	29435.1	31275.5	29637.9	29864.5	29975.3	29696.3	29658.3	30632.7
870	35030.4	38289	36010.5	36129.5	36463	37549.5	36178.5	870	29272.2	31199.3	29615.3	29837.5	29960.4	29674.6	29635.9	30552.2
869.9	34859.7	38201.9	35984.2	36104.9	36447.4	37453.3	36149	869.9	29244.4	31128.7	29592.7	29810.6	29945.7	29652.8	29613.6	30476.7
869.8	34859	38119.8	35957.9	36080.4	36432.1	37361.5	36119.7	869.8	29219.7	31063	29570.1	29783.8	29931.3	29631.1	29591.3	30405.8
869.7	34991.4	38042.2	35931.7	36055.9	36417.1	37273.8	36090.4	869.7	29107.2	31001.8	29547.5	29757.2	29917.2	29609.4	29569	30339
869.6	35066.7	37969.1	35905.3	36031.4	36402.6	37190	36061.2	869.6	29052.9	30944.6	29524.9	29730.6	29903.4	29587.7	29546.6	30275.8
869.5	35090.5	37900.2	35879.1	36007	36388.5	37109.8	36032.1	869.5	29034.9	30891.2	29502.3	29704.2	29889.9	29566.1	29524.3	30215.8
869.4	35133.7	37835.1	35852.8	35982.6	36374.9	37032.9	36003	869.4	29083.9	30841	29479.7	29677.9	29876.7	29544.5	29502	30158.7
869.3	35131.9	37773.7	35826.5	35958.2	36361.7	36959.1	35974.1	869.3	29053.3	30794	29457.1	29651.6	29863.9	29522.8	29479.7	30104.2
869.2	35189.9	37715.8	35800.2	35933.9	36349.1	36888.2	35945.2	869.2	28935.8	30749.7	29434.5	29625.5	29851.4	29501.2	29457.5	30052
869.1	35243.7	37661.2	35773.9	35909.7	36336.9	36820	35916.3	869.1	28860.4	30708	29411.9	29599.5	29839.3	29479.7	29435.2	30001.9
869	35354.1	37609.8	35747.6	35885.4	36325.3	36754.3	35887.6	869	28759.2	30668.7	29389.3	29573.5	29827.6	29458.1	29412.9	29953.6
868.9	35522.1	37561.4	35721.3	35861.3	36314.2	36690.8	35858.9	868.9	28838.4	30631.6	29366.7	29547.7	29816.4	29436.6	29390.6	29907.1
868.8	35584.3	37515.7	35695	35837.1	36303.8	36629.5	35830.2	868.8	29001.2	30596.6	29344.1	29521.9	29805.5	29415.1	29368.4	29862
868.7	35595.7	37472.9	35668.7	35813.1	36294	36570.2	35801.6	868.7	29157.5	30563.6	29321.5	29496.2	29795.1	29393.7	29346.1	29818.4
868.6	35570.8	37432.6	35642.4	35789.1	36284.9	36512.7	35773.1	868.6	29328.8	30532.5	29298.9	29470.6	29785.2	29372.2	29323.9	29776
868.5	35535	37394.8	35616.1	35765.1	36276.5	36456.9	35744.6	868.5	29370.5	30503.1	29276.3	29445	29775.8	29350.8	29301.6	29734.8
868.4	35578.9	37359.5	35589.8	35741.2	36268.8	36402.7	35716.2	868.4	29366.4	30475.5	29253.7	29419.6	29767	29329.4	29279.4	29694.7
868.3	35695	37326.5	35563.5	35717.3	36262	36349.9	35687.8	868.3	29434.1	30449.5	29231.1	29394.2	29758.7	29308.1	29257.2	29655.6
868.2	36055.6	37295.9	35537.2	35693.6	36256	36298.4	35659.5	868.2	29570	30425.1	29208.5	29368.9	29751.1	29286.8	29235	29617.3
868.1	36337.1	37267.5	35510.9	35669.8	36250.9	36248.2	35631.3	868.1	29763.9	30402.4	29185.9	29343.6	29744	29265.5	29212.7	29580
868	36353.5	37241.3	35484.6	35646.2	36246.8	36199.2	35603.1	868	29824.1	30381.2	29163.3	29318.4	29737.7	29244.2	29190.5	29543.3
867.9	36260.9	37217.4	35458.3	35622.6	36243.7	36151.3	35574.9	867.9	29834.2	30361.5	29140.7	29293.3	29732.1	29223	29168.4	29507.5
867.8	36139.7	37195.7	35432	35599	36241.7	36104.4	35546.7	867.8	29803.2	30343.5	29118	29268.2	29727.2	29201.8	29146.2	29472.2
867.7	36164.3	37176.2	35405.7	35575.6	36240.8	36058.4	35518.7	867.7	29687.2	30326.9	29095.5	29243.2	29723.2	29180.7	29124	29437.7
867.6	36249.3	37159	35379.4	35552.2	36241.2	36013.3	35490.6	867.6	29618.6	30312	29072.8	29218.2	29720.1	29159.5	29101.9	29403.7
867.5	36386.4	37144.1	35353.2	35528.9	36243	35969.1	35462.6	867.5	29715.5	30298.6	29050.2	29193.3	29717.9	29138.5	29079.7	29370.2
867.4	36634.7	37131.5	35326.9	35505.7	36246.2	35925.6	35434.6	867.4	29906.6	30286.9	29027.7	29168.5	29716.7	29117.5	29057.6	29337.3
867.3	36741.6	37121.4	35300.6	35482.5	36251.1	35882.8	35406.7	867.3	30088	30276.9	29005	29143.7	29716.6	29096.5	29035.5	29304.8
867.2	36781.7	37113.7	35274.3	35459.4	36257.5	35840.7	35378.8	867.2	30186.1	30268.6	28982.4	29119	29717.7	29075.5	29013.3	29272.8
867.1	36893.7	37108.6	35248	35436.5	36265.9	35799.2	35350.9	867.1	30216.1	30262	28959.8	29094.2	29720	29054.6	28991.2	29241.3
867	36847	37106.2	35221.7	35413.6	36276.2	35758.4	35323.1	867	30183.7	30257.4	28937.2	29069.6	29723.7	29033.8	28969.1	29210.1
866.9	36716.3	37106.7	35195.4	35390.8	36288.6	35718.1	35295.3	866.9	30090.7	30254.7	28914.6	29045	29728.9	29013	28947.1	29179.3
866.8	36734.7	37110.2	35169.1	35368.1	36303.4	35678.4	35267.6	866.8	29991.6	30254.1	28892	29020.4	29735.7	28992.2	28925	29148.9
866.7	36946.1	37116.8	35142.8	35345.5	36320.7	35639.2	35239.9	866.7	29933.9	30255.6	28869.4	28995.9	29744.1	28971.5	28902.9	29118.8
866.6	37205	37126.8	35116.5	35323	36340.7	35600.4	35212.2	866.6	29899.2	30259.5	28846.8	28971.5	29754.5	28950.9	28880.9	29089
866.5	37411.4	37140.4	35090.2	35300.6	36363.8	35562.2	35184.5	866.5	29951.1	30265.7	28824.2	28947	29766.9	28930.3	28858.9	29059.6
866.4	37467	37157.8	35063.9	35278.3	36390	35524.3	35156.9	866.4	30036.3	30274.6	28801.6	28922.6	29781.5	28909.8	28836.9	29030.4
866.3	37248.6	37179.2	35037.6	35256.1	36419.8	35486.9	35129.2	866.3	30224.1	30286.3	28779	28898.3	29798.5	28889.3	28814.9	29001.5
866.2	36924.8	37205	35011.3	35234.1	36453.3	35449.9	35101.7	866.2	30446.2	30300.9	28756.4	28874	29818.1	28868.9	28792.9	28972.8
866.1	36882.1	37235.5	34985	35212.2	36491.1	35413.2	35074.1	866.1	30565.8	30318.8	28733.8	28849.7	29840.5	28848.5	28770.9	28944.4
866	36982.3	37271	34958.7	35190.4	36533.3	35376.9	35046.6	866	30712.9	30340	28711.2	28825.4	29866	28828.3	28749	28916.2
865.9	37103.8	37311.8	34932.4	35168.7	36580.4	35340.9	35019.1	865.9	30916.6	30365	28688.6	28801.2	29894.9	28808.1	28727.1	28888.2
865.8	37344.2	37358.5	34906.1	35147.2	36632.7	35305.3	34991.6	865.8	30954.2	30393.9	28666	28777	29927.4	28788	28705.2	28860.5
865.7	37564.7	37411.2	34879.8	35125.8	36690.8	35270	34964.2	865.7	30761.2	30427.1	28643.4	28752.9	29963.8	28767.9	28683.3	28832.9
865.6	37696.4	37470.6	34853.5	35104.6	36754.9	35235	34936.7	865.6	30510	30464.8	28620.8	28728.8	30004.4	28748	28661.4	28805.5
865.5	37848	37537.1	34827.2	35083.5	36825.7	35200.2	34909.3	865.5	30457.2	30507.5	28598.2	28704.7	30049.7	28728.1	28639.5	28778.3
865.4	37984.6	37611	34800.9	35062.6	36903.5	35165.8	34881.9	865.4	30541.4	30555.4	28575.6	28680.7	30099.9	28708.3	28617.7	28751.2
865.3	38128.9	37693.1	34774.7	35041.9	36989.1	35131.6	34854.6	865.3	30731.4	30609	28553	28656.6	30155.5	28688.6	28595.9	28724.4
865.2	38181.3	37783.8	34748.4	35021.4	37082.6	35097.6	34827.2	865.2	30939.5	30668.5	28530.4	28632.6	30216.8	28669	28574.1	28697.7
865.1	38262.3	37883.6	34722.1	35001	37184.9	35063.9	34799.9	865.1	31110.8	30734.6	28507.8	28608.7	30284.2	28649.5	28552.4	28671.1
865	38350.2	37993	34695.8	34980.9	37296.4	35030.4	34772.6	865	31226.5	30807.5	28485.2	28584.7	30358.3	28630.1	28530.6	28644.6
864.9	38454.8	38112.6	34669.5	34960.9	37417.7	34997.2	34745.3	864.9	31350.9	30887.8	28462.6	28560.8	30439.3	28610.8	28508.9	28618.3
864.8	38608.3	38243.1	34643.2	34941.2	37549.3	34964.1	34718.1	864.8	31617.8	30975.8	28440	28536.9	30527.9	28591.6	28487.2	28592.1
864.7	38827.3	38384.9	34616.9	34921.6	37691.8	34931.2	34690.8	864.7	31841.1	31072.1	28417.4	28513.1	30624.4	28572.6	28465.6	28566.1
864.6	39149.2	38538.6	34590.6	34902.3	37845.8	34898.6	34663.6	864.6	31956.4	31177	28394.8	28489.2	30729.3	28553.6	28444	28540.1
864.5	39449	38704.7	34564.3	34883.3	38011.7	34866.1	34636.4	864.5	32050.7	31291.1	28372.2	28465.4	30842.9	28534.8	28422.4	28514.3
864.4	39669.1	38883.6	34538	34864.5	38190.1	34833.8	34609.2	864.4	32198	31414.7	28349.6	28441.6	30965.9	28516.2	28400.8	28488.5
864.3	39920.3	39076.1	34511.7	34846	38381.5	34801.7	34582	864.3	32391	31548.4	28327	28417.8	31098.7	28497.7	28379.3	28462.9
864.2	40142.6	39282.3	34485.4	34827.7	38586.1	34769.8	34554.8	864.2	32580.1	31692.4	28304.4	28394.1	31241.4	28479.3	28357.8	28437.4
864.1	40436.2	39502.7	34459.1	34809.8	38804.6	34738	34527.7	864.1	32745.9	31847.4	28281.8	28370.4	31394.8	28461.1	28336.3	28412
864	40766.7	39737.4	34432.8	34792.1	39036.8	34706.4	34500.6	864	32824.9	32013.3	28259.2	28346.7	31558.9	28443	28314.9	28386.6
863.9	41005.4	39986.7	34406.5	34774.8	39283.2	34674.9	34473.4	863.9	32723.2	32190.7	28236.6	28323	31734	28425.2	28293.5	28361.3
863.8	41195.8	40250.8	34380.2	34757.8	39543.8	34643.6	34446.3	863.8	32750.2	32379.8	28214	28299.3	31920.7	28407.5	28272.1	28336.2
863.7	41394	40529.2	34353.9	34741.2	39818.1	34612.4	34419.2	863.7	32884	32580.6	28191.4	28275.7	32118.6	28390	28250.8	28311
863.6	41581.9	40821.8	34327.6	34724.9	40106.3	34581.3	34392.2	863.6	33131.4	32793.3	28168.8	28252	32328	28372.7	28229.6	28286
863.5	41751.3	41127.9	34301.3	34709	40407.3	34550.4	34365.1	863.5	33496.8	33017.5	28146.2	28228.4	32548.7	28355.6	28208.3	28261.1
863.4	42011.3	41446.6	34275	34693.6	40720.5	34519.6	34338.1	863.4	33811.5	33253	28123.6	28204.8	32780.3	28338.8	28187.2	28236.2
863.3	42376.7	41777	34248.8	34678.6	41044.7	34488.9	34311	863.3	33954.9	33499.6	28101	28181.3	33022.6	28322.2	28166	28211.4
863.2	42751.9	42117	34222.4	34664	41378	34458.3	34284	863.2	33974	33756.2	28078.4	28157.7	33274.5	28305.8	28145	28186.6
863.1	43021.9	42464.9	34196.2	34649.9	41718.6	34427.9	34257	863.1	34024.6	34022.1	28055.8	28134.2	33535.3	28289.8	28124	28161.9
863	43224.3	42817.7	34169.9	34636.4	42063.4	34397.5	34230	863	34177	34295.5	28033.2	28110.7	33803.3	28274	28103	28137.3
862.9	43410	43172.3	34143.6	34623.3	42409.4	34367.3	34203	862.9	34401.7	34575	28010.6	28087.1	34076.8	28258.4	28082.1	28112.7
862.8	43619.1	43525.1	34117.3	34610.9	42752.9	34337.1	34176.1	862.8	34715.4	34858.5	27988	28063.7	34354	28243.3	28061.3	28088.2
862.7	43882.8	43871.1	34091	34599	43088.8	34307.1	34149.1	862.7	35022.9	35142.9	27965.3	28040.2	34631.5	28228.4	28040.5	28063.7
862.6	44188.8	44205.7	34064.7	34587.8	43412.6	34277.1	34122.2	862.6	35299.3	35425.5	27942.8	28016.7	34906.7	28213.9	28019.8	28039.3
862.5	44414.6	44522.7	34038.4	34577.3	43718.1	34247.2	34095.2	862.5	35506.8	35702	27920.2	27993.3	35175.4	28199.8	27999.2	28014.9
862.4	44556.2	44816.2	34012.1	34567.5	43999.2	34217.5	34068.3	862.4	35659.5	35968.5	27897.5	27969.8	35433.5	28186	27978.6	27990.6
862.3	44705.6	45080.2	33985.8	34558.4	44250.1	34187.8	34041.4	862.3	35866.3	36220.4	27875	27946.4	35676.5	28172.8	27958.2	27966.3
862.2	44956.1	45308.2	33959.5	34550.2	44463.9	34158.2	34014.5	862.2	36094.1	36452.5	27852.3	27923	35899.1	28159.9	27937.8	27942.1
862.1	45247.1	45494.5	33933.2	34542.8	44635.1	34128.7	33987.6	862.1	36336.6	36659.9	27829.7	27899.6	36096.3	28147.5	27917.5	27917.9
862	45365.4	45633.9	33906.9	34536.3	44758.4	34099.2	33960.7	862	36524.3	36837.4	27807.1	27876.2	36262.9	28135.7	27897.3	27893.8
861.9	45302.9	45722.3	33880.6	34530.8	44829.7	34069.8	33933.8	861.9	36759.8	36980.3	27784.5	27852.9	36394.3	28124.4	27877.2	27869.7
861.8	45187.8	45757.1	33854.3	34526.3	44846.3	34040.5	33906.9	861.8	36993.2	37084.8	27761.9	27829.5	36486.5	28113.7	27857.2	27845.6
861.7	45080.2	45737	33828	34522.9	44806.8	34011.3	33880.1	861.7	37141.4	37147.4	27739.3	27806.2	36536	28103.6	27837.3	27821.6
861.6	45155.8	45662.6	33801.7	34520.8	44711.6	33982.1	33853.2	861.6	37263.5	37166.2	27716.7	27782.9	36540.9	28094.2	27817.6	27797.6
861.5	45219.7	45535.8	33775.4	34519.8	44562.9	33953	33826.4	861.5	37281.8	37140.5	27694.1	27759.5	36500.4	28085.5	27797.9	27773.6
861.4	45134.6	45360.3	33749.1	34520.2	44363.9	33924	33799.6	861.4	37161.2	37070.8	27671.5	27736.2	36415	28077.5	27778.4	27749.7
861.3	44980	45140.7	33722.8	34522.1	44119.3	33895	33772.8	861.3	36865.6	36959	27648.9	27712.9	36286.4	28070.5	27759	27725.8
861.2	44748.2	44882.8	33696.5	34525.6	43834.8	33866.1	33745.9	861.2	36594.6	36808.2	27626.3	27689.7	36117.8	28064.3	27739.8	27702
861.1	44579.5	44592.6	33670.2	34530.7	43516.3	33837.3	33719.1	861.1	36456.8	36622.4	27603.7	27666.4	35912.9	28059	27720.8	27678.1
861	44479.7	44276.8	33643.9	34537.6	43170.3	33808.5	33692.3	861	36348.1	36406.3	27581.1	27643.1	35676.7	28054.8	27701.9	27654.3
860.9	44287.9	43941.7	33617.7	34546.4	42803	33779.7	33665.5	860.9	36205.7	36165.1	27558.5	27619.9	35413.9	28051.7	27683.2	27630.6
860.8	43985.3	43593.2	33591.4	34557.3	42420.2	33751.1	33638.8	860.8	36046.8	35903.8	27535.9	27596.6	35129.6	28049.8	27664.7	27606.8
860.7	43574.8	43237.2	33565.1	34570.4	42027.6	33722.4	33612	860.7	35807.2	35627.9	27513.3	27573.4	34829.1	28049.3	27646.3	27583.1
860.6	43228.4	42878.4	33538.8	34586	41629.7	33693.8	33585.2	860.6	35509.2	35342	27490.7	27550.2	34516.9	28050.1	27628.2	27559.4
860.5	42862.7	42521.7	33512.5	34604.2	41231.2	33665.3	33558.4	860.5	35253.9	35050.8	27468.1	27527	34197.7	28052.5	27610.3	27535.8
860.4	42425.6	42170.7	33486.2	34625.3	40835.5	33636.8	33531.7	860.4	35022.8	34758.3	27445.5	27503.8	33875.2	28056.6	27592.7	27512.1
860.3	41911.6	41828.4	33459.9	34649.4	40445.4	33608.4	33504.9	860.3	34678.7	34467.8	27422.9	27480.6	33552.4	28062.5	27575.4	27488.5
860.2	41465.8	41497.9	33433.6	34676.9	40063.6	33580	33478.2	860.2	34317	34182.6	27400.3	27457.4	33232.8	28070.5	27558.3	27464.9
860.1	41123.8	41181.1	33407.3	34708.1	39691.7	33551.6	33451.5	860.1	34012.4	33904.9	27377.7	27434.2	32918.1	28080.6	27541.5	27441.3
860	40799.8	40879.9	33381	34743.3	39331.6	33523.3	33424.7	860	33795.3	33637.2	27355.1	27411	32610.5	28093.2	27525.1	27417.8
859.9	40475.6	40595.8	33354.7	34782.8	38984	33495.1	33398	859.9	33534.2	33381	27332.5	27387.9	32311.5	28108.4	27509	27394.2
859.8	40141.2	40329.7	33328.4	34827.2	38649.6	33466.8	33371.3	859.8	33340.2	33137.7	27309.9	27364.7	32021.8	28126.7	27493.2	27370.7
859.7	39850.8	40082.9	33302.1	34876.9	38329.1	33438.6	33344.6	859.7	33136.5	32908.6	27287.3	27341.6	31742.7	28148.2	27477.9	27347.2
859.6	39650	39855.9	33275.8	34932.5	38022.5	33410.5	33317.9	859.6	32819.2	32694.4	27264.7	27318.5	31474.4	28173.5	27463.1	27323.8
859.5	39491.1	39649.7	33249.5	34994.5	37730.3	33382.4	33291.2	859.5	32473.7	32496.4	27242.1	27295.3	31217.5	28203	27448.7	27300.3
859.4	39459.6	39464.8	33223.2	35063.7	37452	33354.3	33264.5	859.4	32187	32315	27219.5	27272.2	30971.9	28237.1	27434.8	27276.9
859.3	39472.2	39301.8	33196.9	35141.1	37187.4	33326.3	33237.8	859.3	32021.2	32151	27196.9	27249.1	30737.7	28276.8	27421.5	27253.5
859.2	39469.8	39161.5	33170.6	35227.5	36936.5	33298.2	33211.1	859.2	31935.4	32005.2	27174.3	27226	30515	28322.5	27408.8	27230.1
859.1	39409	39044.6	33144.3	35324.3	36698.7	33270.3	33184.4	859.1	31887.8	31878.3	27151.7	27202.9	30303.2	28375.4	27396.8	27206.7
859	39354.8	38952.3	33118.1	35432.7	36473.6	33242.3	33157.8	859	31907.6	31771.3	27129.1	27179.8	30102.5	28436.5	27385.4	27183.3
858.9	39411.5	38885.7	33091.8	35554.6	36260.8	33214.4	33131.1	858.9	31881.5	31685.2	27106.5	27156.7	29912.3	28507.2	27374.9	27160
858.8	39498.8	38846.4	33065.5	35692.1	36059.7	33186.6	33104.4	858.8	31847.6	31621.3	27083.9	27133.6	29732.2	28589	27365.3	27136.6
858.7	39714.4	38836.2	33039.2	35847.4	35869.8	33158.7	33077.8	858.7	31808.9	31581.1	27061.3	27110.6	29562.1	28683.7	27356.5	27113.3
858.6	40064.4	38857.7	33012.9	36023.8	35690.4	33130.9	33051.2	858.6	31858.4	31566.4	27038.7	27087.5	29401.2	28793.5	27348.9	27090
858.5	40275.7	38913.7	32986.6	36224.5	35521.3	33103.1	33024.5	858.5	31998.8	31579.2	27016.1	27064.5	29249.3	28920.7	27342.4	27066.7
858.4	40338.8	39007.8	32960.3	36453.8	35361.6	33075.3	32997.9	858.4	32117.6	31622	26993.5	27041.4	29105.9	29068	27337.2	27043.5
858.3	40597.2	39144.4	32934	36716.7	35210.8	33047.6	32971.2	858.3	32337.8	31697.6	26970.9	27018.4	28970.5	29238.7	27333.3	27020.2
858.2	41007	39328.5	32907.7	37018.5	35068.6	33019.9	32944.6	858.2	32631.8	31808.8	26948.3	26995.3	28842.7	29435.9	27331	26996.9
858.1	41439.1	39566.3	32881.4	37366.2	34934.1	32992.2	32918	858.1	32865.1	31959.3	26925.7	26972.3	28722	29663.5	27330.5	26973.7
858	41999.3	39864.3	32855.1	37766.6	34807.1	32964.6	32891.3	858	33055.2	32152.5	26903.1	26949.3	28608	29925.1	27331.9	26950.5
857.9	42553.5	40230.3	32828.8	38228.1	34686.9	32936.9	32864.7	857.9	33265.6	32392.2	26880.5	26926.2	28500.2	30224.8	27335.5	26927.2
857.8	42940.2	40673	32802.5	38760	34573.1	32909.3	32838.1	857.8	33626.7	32682.5	26857.9	26903.2	28398.2	30566.9	27341.5	26904
857.7	43295.5	41201	32776.2	39371.2	34465.2	32881.8	32811.5	857.7	33978.8	33026.9	26835.2	26880.2	28301.7	30954.8	27350.3	26880.9
857.6	43856.7	41824.5	32749.9	40072.4	34362.7	32854.2	32784.9	857.6	34389.5	33429.3	26812.7	26857.2	28210.2	31392.7	27362.2	26857.7
857.5	44619.6	42552.5	32723.6	40873	34265.4	32826.7	32758.3	857.5	34850.7	33892.4	26790	26834.2	28123.4	31883	27377.5	26834.5
857.4	45548.3	43395	32697.3	41783.4	34172.8	32799.1	32731.7	857.4	35267.9	34418.7	26767.5	26811.2	28041	32428.1	27396.9	26811.4
857.3	46638.7	44361.6	32671	42813.5	34084.4	32771.6	32705.1	857.3	35688.7	35009.5	26744.8	26788.2	27962.4	33029.2	27420.8	26788.2
857.2	47653.6	45458.7	32644.7	43970.1	34000.1	32744.2	32678.5	857.2	36151	35663	26722.2	26765.2	27887.7	33684	27450	26765.1
857.1	48495.9	46693	32618.4	45260.3	33919.4	32716.7	32651.9	857.1	36718	36376.2	26699.6	26742.3	27816.2	34389	27485.4	26741.9
857	49477.6	48064.9	32592.1	46684.6	33842.1	32689.3	32625.3	857	37327.4	37140.2	26677	26719.3	27748	35134.5	27527.8	26718.8
856.9	50666.4	49571.7	32565.8	48240.6	33768	32661.9	32598.8	856.9	37875.9	37942	26654.4	26696.3	27682.6	35906.5	27578.6	26695.7
856.8	52041.8	51202.8	32539.5	49918.2	33696.6	32634.5	32572.2	856.8	38393.6	38762	26631.8	26673.4	27619.8	36684	27639.5	26672.6
856.7	53466.1	52933.8	32513.2	51692.9	33628	32607.1	32545.6	856.7	38832.1	39571.2	26609.2	26650.4	27559.6	37436.2	27712.5	26649.5
856.6	54717.2	54729.1	32487	53529.5	33561.7	32579.8	32519	856.6	39424.4	40335.3	26586.6	26627.4	27501.5	38126	27800.5	26626.4
856.5	55664.3	56529.5	32460.7	55368.9	33497.7	32552.4	32492.5	856.5	40178.7	41013	26564	26604.5	27445.5	38708.8	27906.9	26603.4
856.4	56481.2	58257.7	32434.4	57134	33435.8	32525.1	32465.9	856.4	40900.2	41564.8	26541.4	26581.5	27391.5	39140.5	28036.7	26580.3
856.3	57390.8	59815.6	32408.1	58726.9	33375.7	32497.8	32439.4	856.3	41476	41958.5	26518.8	26558.6	27339.2	39382.6	28196.2	26557.2
856.2	58382.5	61088.8	32381.8	60033.4	33317.5	32470.5	32412.8	856.2	41673.2	42176.9	26496.2	26535.7	27288.5	39410.2	28393.3	26534.2
856.1	59350.9	61968.2	32355.5	60944.4	33260.8	32443.2	32386.3	856.1	41726.6	42225.7	26473.6	26512.7	27239.2	39218.6	28638.5	26511.2
856	60154.2	62364.3	32329.2	61370.5	33205.7	32416	32359.7	856	41819.9	42132.9	26451	26489.8	27191.4	38824	28943.6	26488.1
855.9	60447.7	62231.5	32302.9	61266.3	33152	32388.7	32333.2	855.9	41951	41946	26428.4	26466.9	27144.9	38259.4	29323.3	26465.1
855.8	60347.4	61577.4	32276.6	60639.5	33099.6	32361.5	32306.6	855.8	42291.2	41723.9	26405.8	26444	27099.5	37567.3	29794.3	26442.1
855.7	60152.5	60462.6	32250.3	59550.7	33048.4	32334.3	32280.1	855.7	42733.9	41529.2	26383.2	26421	27055.3	36793.4	30373.2	26419.1
855.6	59910.6	58982.9	32224	58096	32998.3	32307.1	32253.6	855.6	43087.8	41419.6	26360.6	26398.1	27012.1	35977.8	31077.9	26396.1
855.5	59467	57253.1	32197.7	56389.9	32949.3	32279.9	32227	855.5	43230.4	41443.8	26338	26375.2	26969.8	35155.2	31922.5	26373.1
855.4	58644.4	55381.6	32171.4	54541.2	32901.3	32252.8	32200.5	855.4	43191.8	41636.5	26315.4	26352.3	26928.5	34350.2	32917.1	26350.1
855.3	57412.5	53460.6	32145.1	52642.2	32854.3	32225.6	32174	855.3	43169.3	42014.4	26292.8	26329.4	26887.9	33579.9	34061.2	26327.1
855.2	55711.5	51564.4	32118.8	50766.9	32808.1	32198.5	32147.4	855.2	43212.6	42567.3	26270.2	26306.5	26848.2	32856.5	35332.8	26304.1
855.1	53779.9	49741.2	32092.5	48963.9	32762.7	32171.3	32120.9	855.1	43451.5	43248.6	26247.6	26283.6	26809.2	32185.2	36679.9	26281.1
855	51904.8	48026.1	32066.2	47268.1	32718.1	32144.2	32094.4	855	43818.4	43958.5	26225	26260.7	26770.8	31569.6	37999.1	26258.2
854.9	49941	46436.5	32039.9	45697	32674.3	32117.1	32067.9	854.9	43991	44540.9	26202.4	26237.8	26733.2	31009.3	39135	26235.2
854.8	47830.6	44980	32013.6	44258.4	32631.1	32090	32041.4	854.8	43810.7	44804.4	26179.8	26215	26696.1	30502.5	39897.7	26212.2
854.7	45750.9	43659.9	31987.3	42955.5	32588.7	32063	32014.9	854.7	43394.4	44583.6	26157.2	26192.1	26659.7	30047.2	40124.2	26189.3
854.6	43838.4	42471.2	31961	41783.3	32546.8	32035.9	31988.3	854.6	42799.5	43817.3	26134.6	26169.2	26623.7	29639.5	39757	26166.3
854.5	42026.6	41408.7	31934.8	40736.8	32505.5	32008.8	31961.8	854.5	42068.3	42581.4	26112	26146.3	26588.3	29275.8	38875.5	26143.4
854.4	40237.4	40463.2	31908.5	39806.7	32464.8	31981.8	31935.3	854.4	41304.8	41043.7	26089.4	26123.5	26553.4	28952.2	37651.8	26120.5
854.3	38576.6	39624.8	31882.2	38983.1	32424.6	31954.8	31908.8	854.3	40430.3	39387	26066.8	26100.6	26518.9	28664.3	36272.7	26097.5
854.2	37043.1	38884.2	31855.9	38256.8	32384.9	31927.7	31882.3	854.2	39294.9	37757.1	26044.2	26077.7	26484.9	28408.6	34888	26074.6
854.1	35682.9	38230.4	31829.6	37616.8	32345.7	31900.7	31855.8	854.1	38060.3	36241.4	26021.6	26054.9	26451.3	28181	33588.8	26051.7
854	34658.1	37654.2	31803.3	37054	32307	31873.7	31829.3	854	36743.8	34885.1	25999	26032	26418.1	27978.3	32423.8	26028.8
853.9	33879.6	37145.9	31777	36558.6	32268.7	31846.7	31802.8	853.9	35365.2	33700.8	25976.4	26009.2	26385.3	27797.1	31408.9	26005.9
853.8	33271.4	36696.4	31750.7	36121.5	32230.8	31819.8	31776.4	853.8	33953.3	32683.9	25953.8	25986.3	26352.9	27634.5	30542.4	25983
853.7	32748.1	36298.2	31724.4	35735.5	32193.3	31792.8	31749.9	853.7	32724.6	31822.2	25931.2	25963.4	26320.8	27488	29814.6	25960.1
853.6	32362.8	35944	31698.1	35392.9	32156.2	31765.8	31723.4	853.6	31687.3	31096.9	25908.6	25940.6	26289	27355.3	29209.1	25937.2
853.5	32077.3	35627.7	31671.8	35087.8	32119.4	31738.9	31696.9	853.5	30670	30489.6	25886	25917.8	26257.5	27234.6	28709.3	25914.3
853.4	31760.3	35343.7	31645.5	34814.8	32083	31712	31670.4	853.4	29713	29981	25863.4	25894.9	26226.4	27124.2	28297.6	25891.4
853.3	31505.7	35087.1	31619.2	34568.8	32047	31685	31643.9	853.3	29036.7	29553.4	25840.8	25872.1	26195.5	27022.4	27957.9	25868.5
853.2	31321.2	34854.4	31592.9	34346.4	32011.2	31658.1	31617.5	853.2	28475.6	29191.8	25818.2	25849.2	26164.9	26928.3	27676.4	25845.7
853.1	31096.9	34642	31566.6	34143.8	31975.8	31631.2	31591	853.1	27851.3	28883	25795.6	25826.4	26134.6	26840.8	27440.7	25822.8
853	30922.9	34447.1	31540.3	33958.6	31940.7	31604.3	31564.5	853	27331.6	28616.6	25773	25803.6	26104.5	26759.1	27241.4	25799.9
852.9	30723	34267.4	31514	33788.2	31905.8	31577.4	31538	852.9	26972.4	28384	25750.4	25780.7	26074.7	26682.3	27070.7	25777
852.8	30574.6	34100.8	31487.7	33630.7	31871.2	31550.5	31511.6	852.8	26690.2	28178.4	25727.8	25757.9	26045	26610	26922.3	25754.2
852.7	30499.5	33945.8	31461.4	33484.5	31836.8	31523.6	31485.1	852.7	26427.9	27994.9	25705.2	25735.1	26015.7	26541.6	26791.8	25731.3
852.6	30530	33800.9	31435.1	33348.2	31802.7	31496.8	31458.6	852.6	26248.4	27829.5	25682.5	25712.3	25986.5	26476.7	26675.7	25708.5
852.5	30679.4	33665.2	31408.8	33220.8	31768.9	31469.9	31432.2	852.5	26027.2	27679.2	25660	25689.5	25957.5	26414.9	26571.5	25685.6
852.4	30700.7	33537.5	31382.5	33101.1	31735.3	31443	31405.7	852.4	25671.6	27541.6	25637.3	25666.6	25928.7	26356	26476.9	25662.8
852.3	30629.2	33417	31356.3	32988.4	31701.8	31416.2	31379.2	852.3	25394	27415	25614.8	25643.8	25900.1	26299.5	26390.5	25639.9
852.2	30577.1	33303	31330	32882.1	31668.6	31389.4	31352.8	852.2	25195.3	27297.8	25592.1	25621	25871.7	26245.4	26311.1	25617.1
852.1	30482.8	33194.9	31303.7	32781.4	31635.6	31362.5	31326.3	852.1	24962.3	27188.7	25569.5	25598.2	25843.5	26193.4	26237.5	25594.3
852	30375.7	33092.2	31277.4	32685.9	31602.8	31335.7	31299.9	852	24752.2	27087	25546.9	25575.4	25815.4	26143.3	26169.2	25571.4
851.9	30292.8	32994.4	31251.1	32595.1	31570.2	31308.9	31273.4	851.9	24496.3	26991.6	25524.3	25552.6	25787.5	26095	26105.3	25548.6
851.8	30248.8	32901	31224.8	32508.5	31537.8	31282.1	31247	851.8	24304.5	26901.9	25501.7	25529.8	25759.8	26048.2	26045.4	25525.8
851.7	30203.2	32811.7	31198.5	32425.8	31505.5	31255.3	31220.5	851.7	24255.1	26817.3	25479.1	25507	25732.1	26002.9	25988.8	25502.9
851.6	30139.3	32726.1	31172.2	32346.7	31473.4	31228.5	31194.1	851.6	24365.7	26737.2	25456.5	25484.2	25704.7	25959	25935.3	25480.1
851.5	30157.8	32644	31145.9	32270.9	31441.5	31201.7	31167.6	851.5	24534.1	26661.2	25433.9	25461.4	25677.3	25916.4	25884.5	25457.3
851.4	30209.6	32565.1	31119.6	32198.1	31409.7	31174.9	31141.2	851.4	24522	26588.9	25411.3	25438.6	25650.2	25874.9	25836.1	25434.5
851.3	30312	32489.1	31093.3	32128.1	31378.1	31148.1	31114.7	851.3	24422.7	26520	25388.7	25415.8	25623.1	25834.4	25789.8	25411.7
851.2	30428.8	32415.9	31067	32060.7	31346.6	31121.3	31088.3	851.2	24207.6	26454	25366.1	25393	25596.1	25795	25745.5	25388.9
851.1	30438	32345.1	31040.7	31995.6	31315.2	31094.6	31061.9	851.1	23940.5	26390.8	25343.5	25370.2	25569.3	25756.5	25702.8	25366.1
851	30327.2	32276.7	31014.4	31932.7	31284	31067.8	31035.4	851	23833.9	26330.1	25320.9	25347.4	25542.6	25718.9	25661.7	25343.3
850.9	30270.1	32210.5	30988.1	31871.9	31253	31041.1	31009	850.9	23843.1	26271.8	25298.3	25324.7	25516	25682	25621.9	25320.5
850.8	30261.2	32146.3	30961.8	31812.9	31222	31014.3	30982.5	850.8	23895.6	26215.5	25275.7	25301.9	25489.5	25645.9	25583.4	25297.7
850.7	30241	32084	30935.5	31755.8	31191.2	30987.6	30956.1	850.7	23922.9	26161.1	25253.1	25279.1	25463.1	25610.5	25546	25274.9
850.6	30282.1	32023.4	30909.2	31700.2	31160.4	30960.8	30929.7	850.6	23882.7	26108.5	25230.5	25256.3	25436.8	25575.7	25509.7	25252.1
850.5	30247.8	31964.5	30882.9	31646.2	31129.8	30934.1	30903.2	850.5	23930	26057.6	25207.9	25233.5	25410.6	25541.5	25474.3	25229.3
850.4	30076.1	31907.1	30856.7	31593.5	31099.3	30907.4	30876.8	850.4	24004.6	26008.2	25185.3	25210.8	25384.5	25508	25439.8	25206.5
850.3	29902.5	31851.2	30830.3	31542.2	31068.9	30880.7	30850.4	850.3	24031.8	25960.2	25162.7	25188	25358.5	25474.9	25406	25183.7
850.2	29841.2	31796.6	30804.1	31492.2	31038.7	30854	30824	850.2	24101.2	25913.5	25140.1	25165.2	25332.6	25442.3	25372.9	25160.9
850.1	29877.8	31743.2	30777.8	31443.3	31008.5	30827.2	30797.5	850.1	24158.9	25868	25117.5	25142.4	25306.7	25410.2	25340.5	25138.1
850	29903.7	31691.1	30751.5	31395.5	30978.4	30800.5	30771.1	850	24188.3	25823.6	25094.9	25119.7	25280.9	25378.5	25308.8	25115.4
849.9	29897.8	31640	30725.2	31348.7	30948.4	30773.8	30744.7	849.9	24213.8	25780.3	25072.3	25096.9	25255.2	25347.3	25277.5	25092.6
849.8	29854.7	31590	30698.9	31302.8	30918.4	30747.1	30718.2	849.8	24191.5	25738	25049.7	25074.1	25229.6	25316.4	25246.8	25069.8
849.7	29790.8	31541.1	30672.6	31257.9	30888.6	30720.5	30691.8	849.7	24109.3	25696.5	25027.1	25051.4	25204.1	25285.9	25216.5	25047
849.6	29885.1	31493	30646.3	31213.8	30858.9	30693.8	30665.4	849.6	23919.4	25655.9	25004.5	25028.6	25178.6	25255.7	25186.7	25024.3
849.5	30006.5	31445.8	30620	31170.5	30829.2	30667.1	30639	849.5	23764.1	25616.2	24981.9	25005.8	25153.2	25225.9	25157.3	25001.5
849.4	30229.7	31399.5	30593.7	31128	30799.6	30640.4	30612.6	849.4	23735.9	25577.1	24959.3	24983.1	25127.9	25196.3	25128.2	24978.7
849.3	30420.2	31353.9	30567.4	31086.1	30770.1	30613.7	30586.2	849.3	23738.5	25538.8	24936.7	24960.3	25102.6	25167.1	25099.5	24956
849.2	30388.9	31309.1	30541.1	31044.9	30740.7	30587.1	30559.7	849.2	23796.5	25501.1	24914.1	24937.6	25077.4	25138.1	25071.1	24933.2
849.1	30246.8	31265	30514.8	31004.3	30711.3	30560.4	30533.3	849.1	23822.3	25464.1	24891.5	24914.8	25052.3	25109.4	25043	24910.5
849	30176.5	31221.5	30488.5	30964.4	30682	30533.8	30506.9	849	23846.2	25427.6	24868.9	24892.1	25027.2	25080.9	25015.3	24887.7
848.9	30110.3	31178.7	30462.2	30925	30652.8	30507.1	30480.5	848.9	23897.9	25391.7	24846.3	24869.3	25002.1	25052.7	24987.7	24864.9
848.8	30007.5	31136.5	30435.9	30886.1	30623.6	30480.5	30454.1	848.8	23957.6	25356.3	24823.7	24846.6	24977.2	25024.7	24960.4	24842.2
848.7	29964.9	31094.9	30409.6	30847.7	30594.5	30453.8	30427.7	848.7	24015.8	25321.4	24801.1	24823.8	24952.2	24996.9	24933.4	24819.4
848.6	30043	31053.8	30383.3	30809.8	30565.5	30427.2	30401.3	848.6	24061.8	25287	24778.5	24801.1	24927.4	24969.3	24906.5	24796.7
848.5	30048.9	31013.2	30357	30772.4	30536.5	30400.5	30374.9	848.5	24145.5	25253	24755.9	24778.3	24902.5	24941.8	24879.9	24773.9
848.4	30085	30973.1	30330.7	30735.4	30507.6	30373.9	30348.5	848.4	24190.2	25219.5	24733.3	24755.6	24877.8	24914.6	24853.4	24751.2
848.3	30195.1	30933.5	30304.5	30698.8	30478.8	30347.3	30322	848.3	24182.9	25186.3	24710.7	24732.8	24853	24887.5	24827.1	24728.4
848.2	30202.2	30894.3	30278.2	30662.5	30450	30320.7	30295.6	848.2	24123.4	25153.5	24688.1	24710.1	24828.4	24860.6	24801	24705.7
848.1	30137.2	30855.6	30251.9	30626.7	30421.2	30294	30269.2	848.1	23986.6	25121.1	24665.5	24687.3	24803.7	24833.9	24775	24683
848	30099.9	30817.3	30225.6	30591.2	30392.5	30267.4	30242.8	848	23819.6	25089	24642.9	24664.6	24779.2	24807.3	24749.2	24660.2
847.9	30010.8	30779.3	30199.3	30556	30363.9	30240.8	30216.4	847.9	23703.5	25057.3	24620.3	24641.9	24754.6	24780.8	24723.6	24637.5
847.8	29927	30741.7	30173	30521.2	30335.3	30214.2	30190	847.8	23753.8	25025.8	24597.7	24619.1	24730.1	24754.5	24698	24614.7
847.7	29938.3	30704.5	30146.7	30486.6	30306.7	30187.6	30163.6	847.7	23885.2	24994.7	24575	24596.4	24705.6	24728.3	24672.6	24592
847.6	30053.4	30667.6	30120.4	30452.4	30278.2	30161	30137.2	847.6	23946.2	24963.8	24552.5	24573.7	24681.2	24702.2	24647.3	24569.3
847.5	30178.6	30631.1	30094.1	30418.4	30249.7	30134.4	30110.8	847.5	24065.2	24933.2	24529.8	24550.9	24656.8	24676.2	24622.1	24546.5
847.4	30246.6	30594.8	30067.8	30384.7	30221.3	30107.8	30084.4	847.4	24123.3	24902.8	24507.2	24528.2	24632.5	24650.4	24597	24523.8
847.3	30271.9	30558.9	30041.5	30351.2	30193	30081.2	30058	847.3	24069.5	24872.7	24484.7	24505.5	24608.1	24624.6	24572	24501.1
847.2	30239.3	30523.2	30015.2	30318	30164.6	30054.6	30031.7	847.2	23949.9	24842.9	24462	24482.7	24583.8	24599	24547.1	24478.3
847.1	30246.3	30487.8	29988.9	30285	30136.3	30028	30005.2	847.1	23847.8	24813.2	24439.4	24460	24559.6	24573.4	24522.3	24455.6
847	30287.8	30452.7	29962.6	30252.2	30108.1	30001.4	29978.9	847	23733.3	24783.8	24416.8	24437.3	24535.4	24548	24497.6	24432.9
846.9	30250.1	30417.8	29936.3	30219.6	30079.9	29974.8	29952.5	846.9	23649.2	24754.5	24394.2	24414.6	24511.2	24522.6	24473	24410.2
846.8	30141.3	30383.2	29910	30187.2	30051.7	29948.3	29926.1	846.8	23645.9	24725.5	24371.6	24391.8	24487	24497.3	24448.4	24387.5
846.7	29992.1	30348.8	29883.7	30155	30023.5	29921.7	29899.7	846.7	23637.3	24696.7	24349	24369.1	24462.9	24472.1	24423.9	24364.7
846.6	29908.4	30314.7	29857.4	30123.1	29995.5	29895.1	29873.3	846.6	23597	24668	24326.4	24346.4	24438.8	24447	24399.5	24342
846.5	29891.7	30280.7	29831.1	30091.2	29967.4	29868.6	29846.9	846.5	23693.1	24639.5	24303.8	24323.7	24414.8	24422	24375.1	24319.3
846.4	29914.7	30247	29804.8	30059.6	29939.3	29842	29820.5	846.4	23844.8	24611.2	24281.2	24301	24390.7	24397	24350.8	24296.6
846.3	29938	30213.4	29778.5	30028.1	29911.3	29815.4	29794.1	846.3	23925.4	24583	24258.6	24278.2	24366.7	24372.1	24326.6	24273.9
846.2	29957	30180	29752.2	29996.8	29883.4	29788.9	29767.7	846.2	24001.5	24555	24236	24255.5	24342.8	24347.3	24302.4	24251.2
846.1	29984.4	30146.9	29726	29965.6	29855.4	29762.3	29741.4	846.1	24026.3	24527.1	24213.4	24232.8	24318.8	24322.5	24278.3	24228.4
846	29937.6	30113.9	29699.7	29934.6	29827.5	29735.8	29715	846	23903.9	24499.4	24190.8	24210.1	24294.9	24297.8	24254.2	24205.7
845.9	29872.4	30081	29673.4	29903.7	29799.6	29709.2	29688.6	845.9	23786.6	24471.8	24168.2	24187.4	24271	24273.2	24230.2	24183
845.8	29915.1	30048.4	29647.1	29872.9	29771.8	29682.7	29662.2	845.8	23834.6	24444.3	24145.6	24164.7	24247.1	24248.6	24206.2	24160.3
845.7	29987.6	30015.9	29620.8	29842.3	29744	29656.1	29635.8	845.7	23866.9	24417	24123	24141.9	24223.2	24224.1	24182.3	24137.6
845.6	30099.7	29983.6	29594.5	29811.8	29716.2	29629.6	29609.4	845.6	23763.3	24389.8	24100.4	24119.2	24199.4	24199.6	24158.4	24114.9
845.5	30200.3	29951.4	29568.2	29781.4	29688.4	29603	29583.1	845.5	23780.8	24362.7	24077.8	24096.5	24175.6	24175.2	24134.5	24092.2
845.4	30223.4	29919.3	29541.9	29751.1	29660.7	29576.5	29556.7	845.4	23908.3	24335.7	24055.2	24073.8	24151.8	24150.8	24110.7	24069.5
845.3	30092.9	29887.4	29515.6	29720.9	29633	29550	29530.3	845.3	23966.6	24308.8	24032.6	24051.1	24128	24126.5	24086.9	24046.8
845.2	29846.2	29855.6	29489.3	29690.9	29605.3	29523.4	29503.9	845.2	24002.7	24282.1	24010	24028.4	24104.3	24102.2	24063.2	24024.1
845.1	29625.4	29824	29463	29660.9	29577.6	29496.9	29477.5	845.1	24004.9	24255.4	23987.4	24005.7	24080.5	24077.9	24039.5	24001.4
845	29436.7	29792.5	29436.7	29631.1	29550	29470.4	29451.2	845	23964.8	24228.9	23964.8	23983	24056.8	24053.7	24015.8	23978.7

## Sheet: Figure 3a
1	-13.776	1.96062	1375.08	0.95	3.15236	1	-20.607
1.001	-12.23	1.95818	1363.74	0.951	3.09335	1.001	-19.05
1.002	-11.074	1.95574	1353.59	0.952	3.04234	1.002	-17.721
1.003	-10.116	1.9533	1343.44	0.953	2.99733	1.003	-16.572
1.004	-9.306	1.95085	1334.48	0.954	2.95432	1.004	-15.573
1.005	-8.606	1.94841	1323.53	0.955	2.91331	1.005	-14.706
1.006	-7.986	1.94597	1315.57	0.956	2.8773	1.006	-13.911
1.007	-7.436	1.94353	1307.61	0.957	2.8423	1.007	-13.203
1.008	-6.964	1.94109	1299.25	0.958	2.81429	1.008	-12.564
1.009	-6.516	1.93865	1291.89	0.959	2.78629	1.009	-11.982
1.01	-6.126	1.93621	1283.93	0.96	2.76128	1.01	-11.451
1.011	-5.774	1.93376	1275.97	0.961	2.74228	1.011	-10.965
1.012	-5.452	1.93132	1269.8	0.962	2.71927	1.012	-10.512
1.013	-5.148	1.92888	1261.24	0.963	2.69527	1.013	-10.098
1.014	-4.892	1.92644	1252.88	0.964	2.67826	1.014	-9.714
1.015	-4.634	1.924	1250.29	0.965	2.66326	1.015	-9.351
1.016	-4.402	1.92156	1241.34	0.966	2.65026	1.016	-9.003
1.017	-4.192	1.91912	1235.36	0.967	2.63526	1.017	-8.688
1.018	-3.992	1.91667	1230.39	0.968	2.61725	1.018	-8.385
1.019	-3.794	1.91423	1224.02	0.969	2.60825	1.019	-8.115
1.02	-3.634	1.91179	1218.85	0.97	2.59525	1.02	-7.845
1.021	-3.474	1.90935	1212.08	0.971	2.58124	1.021	-7.605
1.022	-3.318	1.90691	1206.9	0.972	2.57024	1.022	-7.383
1.023	-3.176	1.90447	1200.14	0.973	2.56224	1.023	-7.161
1.024	-3.026	1.90203	1193.37	0.974	2.55224	1.024	-6.954
1.025	-2.912	1.89958	1190.19	0.975	2.54424	1.025	-6.756
1.026	-2.786	1.89714	1184.02	0.976	2.53424	1.026	-6.57
1.027	-2.668	1.8947	1181.83	0.977	2.52623	1.027	-6.387
1.028	-2.562	1.89226	1164.91	0.978	2.52023	1.028	-6.219
1.029	-2.462	1.88982	1163.91	0.979	2.51123	1.029	-6.051
1.03	-2.356	1.88738	1157.55	0.98	2.50623	1.03	-5.883
1.031	-2.264	1.88494	1155.55	0.981	2.49723	1.031	-5.736
1.032	-2.182	1.88249	1149.58	0.982	2.49523	1.032	-5.583
1.033	-2.088	1.88005	1151.57	0.983	2.49023	1.033	-5.448
1.034	-2.016	1.87761	1135.45	0.984	2.48523	1.034	-5.313
1.035	-1.9274	1.87517	1129.28	0.985	2.47822	1.035	-5.196
1.036	-1.8538	1.87273	1128.69	0.986	2.47422	1.036	-5.073
1.037	-1.7868	1.87029	1120.33	0.987	2.47122	1.037	-4.944
1.038	-1.7232	1.86785	1116.74	0.988	2.46822	1.038	-4.836
1.039	-1.6424	1.8654	1110.38	0.989	2.45822	1.039	-4.728
1.04	-1.582	1.86296	1104.01	0.99	2.45522	1.04	-4.611
1.041	-1.5226	1.86052	1101.82	0.991	2.45022	1.041	-4.515
1.042	-1.4654	1.85808	1092.46	0.992	2.44722	1.042	-4.41
1.043	-1.4114	1.85564	1088.08	0.993	2.44122	1.043	-4.314
1.044	-1.3604	1.8532	1080.72	0.994	2.43622	1.044	-4.227
1.045	-1.307	1.85076	1075.55	0.995	2.43522	1.045	-4.137
1.046	-1.248	1.84831	1068.78	0.996	2.43022	1.046	-4.05
1.047	-1.1962	1.84587	1065.99	0.997	2.42622	1.047	-3.957
1.048	-1.1546	1.84343	1057.63	0.998	2.42321	1.048	-3.882
1.049	-1.1024	1.84099	1055.24	0.999	2.42021	1.049	-3.804
1.05	-1.0442	1.83855	1051.07	1	2.42221	1.05	-3.729
1.051	-1.0076	1.83611	1045.89	1.001	2.41821	1.051	-3.651
1.052	-0.9624	1.83367	1038.92	1.002	2.41621	1.052	-3.591
1.053	-0.9276	1.83123	1034.35	1.003	2.41521	1.053	-3.513
1.054	-0.8764	1.82878	1028.77	1.004	2.41221	1.054	-3.456
1.055	-0.8312	1.82634	1024.59	1.005	2.41221	1.055	-3.393
1.056	-0.8042	1.8239	1019.42	1.006	2.41121	1.056	-3.324
1.057	-0.763	1.82146	1013.65	1.007	2.41221	1.057	-3.261
1.058	-0.7216	1.81902	1010.86	1.008	2.41121	1.058	-3.207
1.059	-0.6904	1.81658	1002.5	1.009	2.40721	1.059	-3.144
1.06	-0.6558	1.81414	997.129	1.01	2.40121	1.06	-3.093
1.061	-0.6204	1.81169	993.546	1.011	2.40121	1.061	-3.024
1.062	-0.5932	1.80925	986.182	1.012	2.40521	1.062	-2.9685
1.063	-0.5664	1.80681	982.799	1.013	2.39821	1.063	-2.9184
1.064	-0.5402	1.80437	978.42	1.014	2.40021	1.064	-2.871
1.065	-0.501	1.80193	976.231	1.015	2.39821	1.065	-2.8227
1.066	-0.4626	1.79949	968.469	1.016	2.40021	1.066	-2.7735
1.067	-0.4446	1.79705	962.697	1.017	2.39821	1.067	-2.7297
1.068	-0.402	1.7946	956.328	1.018	2.40121	1.068	-2.6664
1.069	-0.386	1.79216	952.148	1.019	2.40321	1.069	-2.6337
1.07	-0.3524	1.78972	945.979	1.02	2.39621	1.07	-2.595
1.071	-0.3268	1.78728	950.954	1.021	2.39821	1.071	-2.5533
1.072	-0.2962	1.78484	938.615	1.022	2.40421	1.072	-2.5011
1.073	-0.2678	1.7824	936.823	1.023	2.39821	1.073	-2.4591
1.074	-0.242	1.77996	929.061	1.024	2.39621	1.074	-2.4102
1.075	-0.2232	1.77751	924.683	1.025	2.40021	1.075	-2.3802
1.076	-0.2044	1.77507	919.508	1.026	2.39621	1.076	-2.3361
1.077	-0.1812	1.77263	913.935	1.027	2.40021	1.077	-2.3037
1.078	-0.15368	1.77019	915.726	1.028	2.40121	1.078	-2.271
1.079	-0.13212	1.76775	900.6	1.029	2.40221	1.079	-2.2341
1.08	-0.10318	1.76531	895.426	1.03	2.40321	1.08	-2.199
1.081	-0.07266	1.76287	897.814	1.031	2.40121	1.081	-2.1612
1.082	-0.06024	1.76042	881.494	1.032	2.40421	1.082	-2.127
1.083	-0.02862	1.75798	896.023	1.033	2.40421	1.083	-2.0994
1.084	-0.00487	1.75554	880.1	1.034	2.40721	1.084	-2.0622
1.085	0.01117	1.7531	875.523	1.035	2.41521	1.085	-2.0433
1.086	0.0379	1.75066	873.134	1.036	2.40921	1.086	-2.0085
1.087	0.04986	1.74822	865.372	1.037	2.41421	1.087	-1.9761
1.088	0.06166	1.74578	856.416	1.038	2.41321	1.088	-1.9398
1.089	0.08258	1.74333	855.222	1.039	2.41921	1.089	-1.9179
1.09	0.1131	1.74089	850.047	1.04	2.42221	1.09	-1.8819
1.091	0.1307	1.73845	844.873	1.041	2.41921	1.091	-1.8534
1.092	0.1436	1.73601	841.688	1.042	2.42121	1.092	-1.8213
1.093	0.1749	1.73357	840.096	1.043	2.42722	1.093	-1.7931
1.094	0.18418	1.73113	827.955	1.044	2.42922	1.094	-1.7769
1.095	0.21	1.72869	826.96	1.045	2.43322	1.095	-1.734
1.096	0.2252	1.72624	819.596	1.046	2.43322	1.096	-1.7106
1.097	0.241	1.7238	821.984	1.047	2.44122	1.097	-1.6848
1.098	0.2582	1.72136	811.237	1.048	2.44322	1.098	-1.6542
1.099	0.2796	1.71892	807.853	1.049	2.44222	1.099	-1.6395
1.1	0.2972	1.71648	802.281	1.05	2.44722	1.1	-1.6071
1.101	0.3182	1.71404	799.494	1.051	2.45122	1.101	-1.5759
1.102	0.3438	1.7116	798.897	1.052	2.45722	1.102	-1.5549
1.103	0.36	1.70915	793.722	1.053	2.45522	1.103	-1.5363
1.104	0.3694	1.70671	788.747	1.054	2.45822	1.104	-1.5063
1.105	0.384	1.70427	783.97	1.055	2.46122	1.105	-1.4847
1.106	0.409	1.70183	779.193	1.056	2.46822	1.106	-1.4583
1.107	0.426	1.69939	774.616	1.057	2.47122	1.107	-1.4409
1.108	0.445	1.69695	769.839	1.058	2.47822	1.108	-1.4091
1.109	0.4466	1.69451	765.062	1.059	2.48123	1.109	-1.3959
1.11	0.469	1.69206	760.485	1.06	2.48223	1.11	-1.3701
1.111	0.4878	1.68962	755.708	1.061	2.49123	1.111	-1.3509
1.112	0.51	1.68718	751.13	1.062	2.49523	1.112	-1.3305
1.113	0.528	1.68474	746.553	1.063	2.49523	1.113	-1.3062
1.114	0.5478	1.6823	741.776	1.064	2.50323	1.114	-1.2897
1.115	0.5494	1.67986	737.199	1.065	2.50823	1.115	-1.2645
1.116	0.5772	1.67742	732.621	1.066	2.51223	1.116	-1.2483
1.117	0.5912	1.67498	727.844	1.067	2.51723	1.117	-1.2291
1.118	0.602	1.67253	723.267	1.068	2.52123	1.118	-1.2045
1.119	0.6238	1.67009	718.49	1.069	2.52623	1.119	-1.1934
1.12	0.6508	1.66765	713.912	1.07	2.53424	1.12	-1.1751
1.121	0.654	1.66521	709.335	1.071	2.54324	1.121	-1.1529
1.122	0.6754	1.66277	704.558	1.072	2.54424	1.122	-1.1328
1.123	0.6856	1.66033	699.98	1.073	2.55224	1.123	-1.1175
1.124	0.7026	1.65789	695.403	1.074	2.56224	1.124	-1.0926
1.125	0.7124	1.65544	690.626	1.075	2.56324	1.125	-1.0842
1.126	0.7346	1.653	686.048	1.076	2.57524	1.126	-1.0629
1.127	0.7458	1.65056	681.272	1.077	2.57724	1.127	-1.0533
1.128	0.7602	1.64812	676.694	1.078	2.58725	1.128	-1.0245
1.129	0.779	1.64568	672.116	1.079	2.60025	1.129	-1.0179
1.13	0.7886	1.64324	667.34	1.08	2.60625	1.13	-0.9993
1.131	0.8002	1.6408	662.762	1.081	2.61425	1.131	-0.9846
1.132	0.8216	1.63835	658.185	1.082	2.61825	1.132	-0.9738
1.133	0.8402	1.63591	653.607	1.083	2.62725	1.133	-0.9639
1.134	0.8582	1.63347	649.029	1.084	2.63626	1.134	-0.9468
1.135	0.8746	1.63103	644.253	1.085	2.64626	1.135	-0.9219
1.136	0.8828	1.62859	639.675	1.086	2.65626	1.136	-0.9141
1.137	0.9044	1.62615	635.097	1.087	2.67226	1.137	-0.9003
1.138	0.9144	1.62371	630.52	1.088	2.67626	1.138	-0.8814
1.139	0.9368	1.62126	625.942	1.089	2.69027	1.139	-0.8721
1.14	0.9504	1.61882	621.364	1.09	2.69927	1.14	-0.8466
1.141	0.957	1.61638	616.588	1.091	2.70727	1.141	-0.8418
1.142	0.9864	1.61394	612.209	1.092	2.71727	1.142	-0.8169
1.143	0.9938	1.6115	607.432	1.093	2.73427	1.143	-0.8202
1.144	1.006	1.60906	602.855	1.094	2.74128	1.144	-0.7998
1.145	1.0208	1.60662	598.277	1.095	2.75728	1.145	-0.7788
1.146	1.0364	1.60417	593.7	1.096	2.76628	1.146	-0.7767
1.147	1.056	1.60173	589.122	1.097	2.77928	1.147	-0.7632
1.148	1.0658	1.59929	584.544	1.098	2.79329	1.148	-0.7449
1.149	1.0852	1.59685	579.967	1.099	2.80929	1.149	-0.726
1.15	1.0898	1.59441	575.389	1.1	2.81829	1.15	-0.7278
1.151	1.1032	1.59197	570.811	1.101	2.8333	1.151	-0.702
1.152	1.1214	1.58953	566.035	1.102	2.8493	1.152	-0.6906
1.153	1.1434	1.58708	561.457	1.103	2.8643	1.153	-0.6771
1.154	1.1502	1.58464	557.078	1.104	2.8803	1.154	-0.6693
1.155	1.163	1.5822	552.501	1.105	2.89631	1.155	-0.6531
1.156	1.1814	1.57976	547.923	1.106	2.91431	1.156	-0.6417
1.157	1.1904	1.57732	543.346	1.107	2.92731	1.157	-0.6264
1.158	1.2052	1.57488	538.768	1.108	2.94332	1.158	-0.6159
1.159	1.2086	1.57244	533.991	1.109	2.96432	1.159	-0.6087
1.16	1.2276	1.56999	529.414	1.11	2.97532	1.16	-0.5895
1.161	1.249	1.56755	525.035	1.111	2.99333	1.161	-0.5766
1.162	1.2606	1.56511	520.457	1.112	3.01633	1.162	-0.5718
1.163	1.2752	1.56267	515.88	1.113	3.03534	1.163	-0.5598
1.164	1.299	1.56023	511.302	1.114	3.05034	1.164	-0.5436
1.165	1.3062	1.55779	506.724	1.115	3.06534	1.165	-0.5442
1.166	1.3084	1.55535	502.147	1.116	3.08235	1.166	-0.525
1.167	1.32	1.5529	497.768	1.117	3.10235	1.167	-0.5115
1.168	1.3404	1.55046	493.191	1.118	3.12536	1.168	-0.4965
1.169	1.3578	1.54802	488.613	1.119	3.15036	1.169	-0.4839
1.17	1.3678	1.54558	484.035	1.12	3.16837	1.17	-0.4788
1.171	1.3758	1.54314	479.458	1.121	3.18637	1.171	-0.4632
1.172	1.3894	1.5407	475.079	1.122	3.21137	1.172	-0.4536
1.173	1.4076	1.53826	470.501	1.123	3.23538	1.173	-0.4458
1.174	1.4206	1.53581	465.924	1.124	3.24938	1.174	-0.4425
1.175	1.4248	1.53337	461.545	1.125	3.26939	1.175	-0.4233
1.176	1.4288	1.53093	456.968	1.126	3.29139	1.176	-0.4185
1.177	1.4518	1.52849	452.589	1.127	3.3154	1.177	-0.3972
1.178	1.461	1.52605	448.011	1.128	3.3374	1.178	-0.3873
1.179	1.4762	1.52361	443.434	1.129	3.36141	1.179	-0.3894
1.18	1.4798	1.52117	439.055	1.13	3.37841	1.18	-0.3708
1.181	1.4926	1.51873	434.477	1.131	3.40342	1.181	-0.3699
1.182	1.5072	1.51628	430.099	1.132	3.42742	1.182	-0.3564
1.183	1.5102	1.51384	425.521	1.133	3.45143	1.183	-0.3387
1.184	1.5224	1.5114	421.143	1.134	3.47743	1.184	-0.3309
1.185	1.531	1.50896	416.565	1.135	3.49544	1.185	-0.3276
1.186	1.5446	1.50652	412.186	1.136	3.52544	1.186	-0.3126
1.187	1.56	1.50408	407.609	1.137	3.54645	1.187	-0.29493
1.188	1.5686	1.50164	403.23	1.138	3.56845	1.188	-0.28524
1.189	1.5874	1.49919	398.851	1.139	3.59246	1.189	-0.28452
1.19	1.598	1.49675	394.274	1.14	3.62147	1.19	-0.27768
1.191	1.5998	1.49431	389.895	1.141	3.64747	1.191	-0.25317
1.192	1.6092	1.49187	385.517	1.142	3.67248	1.192	-0.25857
1.193	1.6236	1.48943	381.138	1.143	3.70449	1.193	-0.24135
1.194	1.6398	1.48699	376.759	1.144	3.72949	1.194	-0.24018
1.195	1.6484	1.48455	372.381	1.145	3.7515	1.195	-0.2187
1.196	1.6578	1.4821	368.002	1.146	3.7815	1.196	-0.21069
1.197	1.6648	1.47966	363.624	1.147	3.80651	1.197	-0.20667
1.198	1.6756	1.47722	359.245	1.148	3.84152	1.198	-0.19275
1.199	1.6888	1.47478	354.866	1.149	3.86652	1.199	-0.1923
1.2	1.7	1.47234	350.488	1.15	3.89753	1.2	-0.1767
1.201	1.718	1.4699	346.109	1.151	3.92854	1.201	-0.16776
1.202	1.725	1.46746	341.731	1.152	3.96755	1.202	-0.16893
1.203	1.7304	1.46501	337.551	1.153	4.00756	1.203	-0.15501
1.204	1.7328	1.46257	333.172	1.154	4.03156	1.204	-0.14532
1.205	1.7368	1.46013	328.794	1.155	4.06757	1.205	-0.13353
1.206	1.743	1.45769	324.415	1.156	4.10558	1.206	-0.12435
1.207	1.7644	1.45525	320.136	1.157	4.13759	1.207	-0.11136
1.208	1.7776	1.45281	315.857	1.158	4.1846	1.208	-0.1071
1.209	1.7842	1.45037	311.618	1.159	4.22361	1.209	-0.09768
1.21	1.7892	1.44792	307.378	1.16	4.25862	1.21	-0.09957
1.211	1.8042	1.44548	303.139	1.161	4.30363	1.211	-0.09012
1.212	1.8144	1.44304	298.92	1.162	4.34564	1.212	-0.06534
1.213	1.8116	1.4406	294.72	1.163	4.38565	1.213	-0.06843
1.214	1.8218	1.43816	290.521	1.164	4.43466	1.214	-0.05331
1.215	1.8342	1.43572	286.341	1.165	4.46467	1.215	-0.04812
1.216	1.855	1.43328	282.162	1.166	4.51268	1.216	-0.04389
1.217	1.8508	1.43083	278.022	1.167	4.55569	1.217	-0.03468
1.218	1.8628	1.42839	273.882	1.168	4.5977	1.218	-0.02879
1.219	1.8684	1.42595	269.762	1.169	4.64071	1.219	-0.02312
1.22	1.8742	1.42351	265.682	1.17	4.68372	1.22	-0.00755
1.221	1.8888	1.42107	261.582	1.171	4.72573	1.221	-0.00566
1.222	1.8892	1.41863	257.522	1.172	4.77175	1.222	0.01604
1.223	1.8968	1.41619	253.482	1.173	4.81976	1.223	0.01817
1.224	1.9132	1.41374	249.441	1.174	4.86077	1.224	0.02619
1.225	1.9198	1.4113	245.441	1.175	4.90478	1.225	0.0387
1.226	1.923	1.40886	241.44	1.176	4.95179	1.226	0.042
1.227	1.9278	1.40642	237.48	1.177	4.9978	1.227	0.05166
1.228	1.9398	1.40398	233.519	1.178	5.04882	1.228	0.05616
1.229	1.9438	1.40154	229.578	1.179	5.10883	1.229	0.06369
1.23	1.9502	1.3991	225.658	1.18	5.16185	1.23	0.07362
1.231	1.9654	1.39665	221.757	1.181	5.22186	1.231	0.08328
1.232	1.9602	1.39421	217.876	1.182	5.28088	1.232	0.08328
1.233	1.9796	1.39177	214.014	1.183	5.33689	1.233	0.09462
1.234	1.9916	1.38933	210.173	1.184	5.39591	1.234	0.10734
1.235	1.9886	1.38689	206.352	1.185	5.45392	1.235	0.11844
1.236	2.004	1.38445	202.57	1.186	5.51594	1.236	0.126
1.237	2.014	1.38201	198.809	1.187	5.57896	1.237	0.13023
1.238	2.014	1.37956	195.047	1.188	5.63497	1.238	0.13827
1.239	2.022	1.37712	191.325	1.189	5.69699	1.239	0.14745
1.24	2.032	1.37468	187.623	1.19	5.75501	1.24	0.1569
1.241	2.04	1.37224	183.941	1.191	5.81402	1.241	0.16185
1.242	2.04	1.3698	180.279	1.192	5.88004	1.242	0.17295
1.243	2.05	1.36736	176.637	1.193	5.93906	1.243	0.17388
1.244	2.056	1.36492	173.015	1.194	5.99907	1.244	0.19299
1.245	2.064	1.36248	169.432	1.195	6.05809	1.245	0.201
1.246	2.062	1.36003	165.87	1.196	6.11911	1.246	0.21045
1.247	2.076	1.35759	162.287	1.197	6.18413	1.247	0.22413
1.248	2.088	1.35515	158.784	1.198	6.26015	1.248	0.22956
1.249	2.088	1.35271	155.281	1.199	6.33117	1.249	0.23334
1.25	2.096	1.35027	151.818	1.2	6.40519	1.25	0.26118
1.251	2.094	1.34783	148.355	1.201	6.48221	1.251	0.26259
1.252	2.11	1.34539	144.932	1.202	6.55423	1.252	0.26166
1.253	2.124	1.34294	141.529	1.203	6.63325	1.253	0.26895
1.254	2.13	1.3405	138.165	1.204	6.71428	1.254	0.28548
1.255	2.132	1.33806	134.801	1.205	6.7953	1.255	0.29892
1.256	2.144	1.33562	131.478	1.206	6.87633	1.256	0.29586
1.257	2.152	1.33318	128.174	1.207	6.94935	1.257	0.3123
1.258	2.152	1.33074	124.91	1.208	7.02937	1.258	0.3276
1.259	2.16	1.3283	121.646	1.209	7.10239	1.259	0.3309
1.26	2.17	1.32585	118.402	1.21	7.17941	1.26	0.3435
1.261	2.166	1.32341	115.217	1.211	7.26044	1.261	0.3528
1.262	2.18	1.32097	112.033	1.212	7.34346	1.262	0.3636
1.263	2.194	1.31853	108.888	1.213	7.42449	1.263	0.3729
1.264	2.198	1.31609	105.763	1.214	7.50851	1.264	0.3867
1.265	2.202	1.31365	102.678	1.215	7.59854	1.265	0.4014
1.266	2.208	1.31121	99.6133	1.216	7.69557	1.266	0.4047
1.267	2.216	1.30876	96.5682	1.217	7.8016	1.267	0.4203
1.268	2.234	1.30632	93.5629	1.218	7.90563	1.268	0.4269
1.269	2.248	1.30388	90.5775	1.219	8.00466	1.269	0.453
1.27	2.248	1.30144	87.612	1.22	8.1097	1.27	0.4533
1.271	2.256	1.299	84.6863	1.221	8.20773	1.271	0.4707
1.272	2.268	1.29656	81.8004	1.222	8.30076	1.272	0.4818
1.273	2.276	1.29412	78.9145	1.223	8.40179	1.273	0.4977
1.274	2.286	1.29167	76.1082	1.224	8.50682	1.274	0.4974
1.275	2.296	1.28923	73.3019	1.225	8.61586	1.275	0.5133
1.276	2.306	1.28679	70.5354	1.226	8.71489	1.276	0.5259
1.277	2.308	1.28435	67.8286	1.227	8.81692	1.277	0.5376
1.278	2.324	1.28191	65.1617	1.228	8.92695	1.278	0.555
1.279	2.34	1.27947	62.5345	1.229	9.04399	1.279	0.5664
1.28	2.346	1.27703	59.9471	1.23	9.16203	1.28	0.5808
1.281	2.356	1.27458	57.3797	1.231	9.28607	1.281	0.5895
1.282	2.374	1.27214	54.9316	1.232	9.40611	1.282	0.6003
1.283	2.372	1.2697	52.65	1.233	9.51914	1.283	0.6144
1.284	2.392	1.26726	50.25	1.234	9.63418	1.284	0.627
1.285	2.404	1.26482	47.85	1.235	9.74222	1.285	0.6459
1.286	2.418	1.26238	45.6	1.236	9.85425	1.286	0.6654
1.287	2.424	1.25994	43.5	1.237	9.97229	1.287	0.6756
1.288	2.434	1.25749	41.55	1.238	10.1123	1.288	0.6954
1.289	2.448	1.25505	39.6	1.239	10.2424	1.289	0.7074
1.29	2.462	1.25261	37.8	1.24	10.3724	1.29	0.7203
1.291	2.48	1.25017	36	1.241	10.5125	1.291	0.7416
1.292	2.494	1.24773	34.35	1.242	10.6425	1.292	0.7518
1.293	2.504	1.24529	32.7	1.243	10.7726	1.293	0.7641
1.294	2.518	1.24285	31.05	1.244	10.9126	1.294	0.7839
1.295	2.53	1.2404	29.55	1.245	11.0327	1.295	0.8136
1.296	2.548	1.23796	28.05	1.246	11.1727	1.296	0.8259
1.297	2.56	1.23552	26.7	1.247	11.3227	1.297	0.8361
1.298	2.582	1.23308	25.35	1.248	11.4628	1.298	0.8721
1.299	2.596	1.23064	24	1.249	11.6128	1.299	0.8919
1.3	2.614	1.2282	22.8	1.25	11.7629	1.3	0.8994
1.301	2.628	1.22576	21.6	1.251	11.913	1.301	0.9228
1.302	2.642	1.22331	20.4	1.252	12.053	1.302	0.948
1.303	2.658	1.22087	19.2	1.253	12.173	1.303	0.9726
1.304	2.674	1.21843	18	1.254	12.3031	1.304	0.9972
1.305	2.696	1.21599	16.95	1.255	12.4431	1.305	1.0311
1.306	2.716	1.21355	15.9	1.256	12.6232	1.306	1.0602
1.307	2.732	1.21111	14.85	1.257	12.8133	1.307	1.0914
1.308	2.744	1.20867	13.95	1.258	13.0133	1.308	1.1253
1.309	2.768	1.20623	13.05	1.259	13.1734	1.309	1.1715
1.31	2.794	1.20378	12.3	1.26	13.3334	1.31	1.2231
1.311	2.82	1.20134	11.55	1.261	13.4935	1.311	1.2774
1.312	2.838	1.1989	10.8	1.262	13.6736	1.312	1.3425
1.313	2.864	1.19646	10.05	1.263	13.8536	1.313	1.4322
1.314	2.89	1.19402	9.45	1.264	14.0337	1.314	1.5228
1.315	2.906	1.19158	8.85	1.265	14.2238	1.315	1.6482
1.316	2.952	1.18914	8.25	1.266	14.4038	1.316	1.7787
1.317	2.982	1.18669	7.65	1.267	14.5739	1.317	1.9302
1.318	3.012	1.18425	7.05	1.268	14.744	1.318	2.1108
1.319	3.062	1.18181	6.45	1.269	14.944	1.319	2.3142
1.32	3.106	1.17937	6	1.27	15.1541	1.32	2.5611
1.321	3.168	1.17693	5.55	1.271	15.3542	1.321	2.8719
1.322	3.232	1.17449	5.1	1.272	15.5443	1.322	3.204
1.323	3.308	1.17205	4.65	1.273	15.7443	1.323	3.594
1.324	3.404	1.1696	4.2	1.274	15.9244	1.324	4.041
1.325	3.502	1.16716	3.75	1.275	16.1245	1.325	4.536
1.326	3.626	1.16472	3.45	1.276	16.3446	1.326	5.1
1.327	3.768	1.16228	3.15	1.277	16.5446	1.327	5.688
1.328	3.934	1.15984	2.85	1.278	16.7347	1.328	6.279
1.329	4.154	1.1574	2.55	1.279	16.9248	1.329	6.885
1.33	4.404	1.15496	2.25	1.28	17.0949	1.33	7.506
1.331	4.732	1.15251	1.95	1.281	17.2949	1.331	8.121
1.332	5.152	1.15007	1.65	1.282	17.545	1.332	8.733
1.333	5.672	1.14763	1.5	1.283	17.8051	1.333	9.36
1.334	6.294	1.14519	1.35	1.284	18.0352	1.334	9.975
1.335	7.02	1.14275	1.2	1.285	18.2553	1.335	10.587
1.336	7.796	1.14031	1.05	1.286	18.4654	1.336	11.184
1.337	8.616	1.13787	0.9	1.287	18.6955	1.337	11.79
1.338	9.446	1.13542	0.75	1.288	18.9156	1.338	12.393
1.339	10.26	1.13298	0.6	1.289	19.1356	1.339	12.96
1.34	11.034	1.13054	0.45	1.29	19.3657	1.34	13.533
1.341	11.79	1.1281	0.3	1.291	19.5758	1.341	14.079
1.342	12.51	1.12566	0.15	1.292	19.8159	1.342	14.64
1.343	13.192	1.12322	0.015	1.293	20.086	1.343	15.171
1.344	13.84	1.12078	0.000760485	1.294	20.3361	1.344	15.693
1.345	14.462	1.11833	0.000718888	1.295	20.5962	1.345	16.197
1.346	15.062	1.11589	0.000675102	1.296	20.8463	1.346	16.686
1.347	15.628	1.11345	0.000629524	1.297	21.1565	1.347	17.184
1.348	16.154	1.11101	0.000582554	1.298	21.4766	1.348	17.664
1.349	16.68	1.10857	0.000534588	1.299	21.7867	1.349	18.126
1.35	17.172	1.10613	0.000485229	1.3	22.1168	1.35	18.567
1.351	17.648	1.10369	0.000435075	1.301	22.547	1.351	18.984
1.352	18.1	1.10124	0.00331	1.302	23.0072	1.352	19.365
1.353	18.528	1.0988	0.000135498	1.303	23.4974	1.353	19.713
1.354	18.928	1.09636	0.000121606	1.304	24.0576	1.354	20.022
1.355	19.31	1.09392	9.32445e-05	1.305	24.6779	1.355	20.31
1.356	19.674	1.09148	5.84146e-05	1.306	25.3682	1.356	20.538
1.357	19.992	1.08904	2.01018e-05	1.307	26.1085	1.357	20.733
1.358	20.3	1.0866	0.000580763	1.308	26.9089	1.358	20.904
1.359	20.6	1.08415	0.000435273	1.309	27.8593	1.359	21.021
1.36	20.84	1.08171	0.000302124	1.31	28.8197	1.36	21.099
1.361	21.08	1.07927	0.00017403	1.311	29.8701	1.361	21.129
1.362	21.26	1.07683	6.17782e-05	1.312	30.9806	1.362	21.126
1.363	21.42	1.07439	-4.20147e-05	1.313	32.1612	1.363	21.084
1.364	21.54	1.07195	-0.000145808	1.314	33.4317	1.364	21.009
1.365	21.62	1.06951	-0.000232026	1.315	34.7423	1.365	20.874
1.366	21.66	1.06706	-0.000316454	1.316	36.0829	1.366	20.718
1.367	21.66	1.06462	-0.000404026	1.317	37.4736	1.367	20.517
1.368	21.62	1.06218	-0.000473487	1.318	38.8842	1.368	20.283
1.369	21.54	1.05974	-0.000544539	1.319	40.3149	1.369	20.01
1.37	21.4	1.0573	-0.000611811	1.32	41.7556	1.37	19.71
1.371	21.24	1.05486	-0.000668932	1.321	43.2563	1.371	19.392
1.372	21.02	1.05242	-0.000730034	1.322	44.747	1.372	19.05
1.373	20.76	1.04998	-0.000783572	1.323	46.2577	1.373	18.69
1.374	20.46	1.04753	-0.000832134	1.324	47.8385	1.374	18.345
1.375	20.14	1.04509	-0.000883683	1.325	49.3993	1.375	17.982
1.376	19.8	1.04265	-0.000929858	1.326	50.93	1.376	17.628
1.377	19.42	1.04021	-0.000966279	1.327	52.5508	1.377	17.298
1.378	19.022	1.03777	-0.00101	1.328	54.1316	1.378	16.983
1.379	18.62	1.03533	-0.00104	1.329	55.7224	1.379	16.668
1.38	18.186	1.03289	-0.00107	1.33	57.3532	1.38	16.383
1.381	17.748	1.03044	-0.00111	1.331	58.904	1.381	16.125
1.382	17.294	1.028	-0.00113	1.332	60.4648	1.382	15.903
1.383	16.832	1.02556	-0.00116	1.333	62.0756	1.383	15.663
1.384	16.38	1.02312	-0.00119	1.334	63.6764	1.384	15.45
1.385	15.92	1.02068	-0.00121	1.335	65.2373	1.385	15.255
1.386	15.476	1.01824	-0.00123	1.336	66.8181	1.386	15.09
1.387	15.05	1.0158	-0.00125	1.337	68.3989	1.387	14.961
1.388	14.636	1.01335	-0.00127	1.338	69.9297	1.388	14.829
1.389	14.222	1.01091	-0.00128	1.339	71.4605	1.389	14.727
1.39	13.842	1.00847	-0.00131	1.34	73.0113	1.39	14.625
1.391	13.492	1.00603	-0.00131	1.341	74.5221	1.391	14.562
1.392	13.16	1.00359	-0.00133	1.342	75.9929	1.392	14.511
1.393	12.854	1.00115	-0.00134	1.343	77.4737	1.393	14.484
1.394	12.574	0.99871	-0.00135	1.344	78.9245	1.394	14.466
1.395	12.32	0.99626	-0.00136	1.345	80.3352	1.395	14.484
1.396	12.082	0.99382	-0.00137	1.346	81.826	1.396	14.514
1.397	11.88	0.99138	-0.00138	1.347	83.2468	1.397	14.544
1.398	11.69	0.98894	-0.00139	1.348	84.6676	1.398	14.604
1.399	11.52	0.9865	-0.00139	1.349	86.0583	1.399	14.685
1.4	11.372	0.98406	-0.0014	1.35	87.4691	1.4	14.781
1.401	11.236	0.98162	-0.0014	1.351	88.8499	1.401	14.886
1.402	11.122	0.97917	-0.00141	1.352	90.1906	1.402	15.006
1.403	11.018	0.97673	-0.00141	1.353	91.5914	1.403	15.162
1.404	10.93	0.97429	-0.00142	1.354	92.9221	1.404	15.318
1.405	10.846	0.97185	-0.00142	1.355	94.2828	1.405	15.513
1.406	10.786	0.96941	-0.00142	1.356	95.6036	1.406	15.717
1.407	10.732	0.96697	-0.00143	1.357	96.9443	1.407	15.942
1.408	10.688	0.96453	-0.00143	1.358	98.225	1.408	16.167
1.409	10.64	0.96208	-0.00142	1.359	99.5658	1.409	16.428
1.41	10.608			1.36	100.847	1.41	16.71
1.411	10.584			1.361	102.147	1.411	17.013
1.412	10.558			1.362	103.548	1.412	17.349
1.413	10.534			1.363	104.949	1.413	17.694
1.414	10.518			1.364	106.35	1.414	18.063
1.415	10.508			1.365	107.75	1.415	18.444
1.416	10.506			1.366	109.251	1.416	18.879
1.417	10.502			1.367	110.752	1.417	19.314
1.418	10.49			1.368	112.253	1.418	19.767
1.419	10.506			1.369	113.754	1.419	20.271
1.42	10.512			1.37	115.255	1.42	20.775
1.421	10.52			1.371	116.856	1.421	21.318
1.422	10.532			1.372	118.457	1.422	21.894
1.423	10.546			1.373	119.957	1.423	22.488
1.424	10.566			1.374	121.558	1.424	23.103
1.425	10.576			1.375	123.259	1.425	23.745
1.426	10.604			1.376	124.86	1.426	24.393
1.427	10.62			1.377	126.561	1.427	25.071
1.428	10.644			1.378	128.262	1.428	25.773
1.429	10.672			1.379	129.963	1.429	26.493
1.43	10.7			1.38	131.764	1.43	27.228
1.431	10.73			1.381	133.465	1.431	27.975
1.432	10.764			1.382	135.266	1.432	28.719
1.433	10.794			1.383	136.967	1.433	29.499
1.434	10.83			1.384	138.768	1.434	30.27
1.435	10.864			1.385	140.57	1.435	31.08
1.436	10.9			1.386	142.471	1.436	31.89
1.437	10.936			1.387	144.272	1.437	32.67
1.438	10.988			1.388	146.173	1.438	33.48
1.439	11.034			1.389	147.974	1.439	34.32
1.44	11.074			1.39	149.875	1.44	35.13
1.441	11.134			1.391	151.776	1.441	35.94
1.442	11.184			1.392	153.677	1.442	36.75
1.443	11.248			1.393	155.578	1.443	37.56
1.444	11.306			1.394	157.48	1.444	38.37
1.445	11.364			1.395	159.481	1.445	39.21
1.446	11.432			1.396	161.482	1.446	40.02
1.447	11.49			1.397	163.483	1.447	40.8
1.448	11.57			1.398	165.384	1.448	41.64
1.449	11.636			1.399	167.386	1.449	42.45
1.45	11.718			1.4	169.487	1.45	43.26
1.451	11.806			1.401	171.488	1.451	44.1
1.452	11.896			1.402	173.589	1.452	44.91
1.453	11.974			1.403	175.591	1.453	45.75
1.454	12.076			1.404	177.592	1.454	46.59
1.455	12.178			1.405	179.693	1.455	47.4
1.456	12.276			1.406	181.795	1.456	48.24
1.457	12.392			1.407	183.896	1.457	49.08
1.458	12.508			1.408	186.097	1.458	49.89
1.459	12.642			1.409	188.199	1.459	50.73
1.46	12.772			1.41	190.4	1.46	51.57
1.461	12.908			1.411	192.601	1.461	52.41
1.462	13.04			1.412	194.803	1.462	53.25
1.463	13.19			1.413	196.904	1.463	54.09
1.464	13.342			1.414	199.105	1.464	54.93
1.465	13.52			1.415	201.407	1.465	55.8
1.466	13.692			1.416	203.608	1.466	56.64
1.467	13.88			1.417	205.81	1.467	57.48
1.468	14.076			1.418	208.011	1.468	58.32
1.469	14.272			1.419	210.312	1.469	59.19
1.47	14.5			1.42	212.614	1.47	60.06
1.471	14.74			1.421	214.815	1.471	60.93
1.472	14.972			1.422	217.117	1.472	61.8
1.473	15.236			1.423	219.418	1.473	62.67
1.474	15.504			1.424	221.72	1.474	63.54
1.475	15.786			1.425	224.121	1.475	64.41
1.476	16.066			1.426	226.423	1.476	65.31
1.477	16.38			1.427	228.824	1.477	66.21
1.478	16.704			1.428	231.226	1.478	67.08
1.479	17.038			1.429	233.627	1.479	68.01
1.48	17.39			1.43	235.929	1.48	68.91
1.481	17.774			1.431	238.43	1.481	69.84
1.482	18.146			1.432	240.832	1.482	70.77
1.483	18.55			1.433	243.334	1.483	71.7
1.484	18.956			1.434	245.835	1.484	72.66
1.485	19.398			1.435	248.337	1.485	73.59
1.486	19.86			1.436	250.839	1.486	74.52
1.487	20.34			1.437	253.34	1.487	75.45
1.488	20.82			1.438	255.942	1.488	76.38
1.489	21.34			1.439	258.544	1.489	77.34
1.49	21.88			1.44	261.145	1.49	78.33
1.491	22.44			1.441	263.747	1.491	79.32
1.492	23			1.442	266.449	1.492	80.31
1.493	23.58			1.443	269.05	1.493	81.3
1.494	24.2			1.444	271.852	1.494	82.32
1.495	24.82			1.445	274.554	1.495	83.31
1.496	25.48			1.446	277.256	1.496	84.33
1.497	26.14			1.447	280.058	1.497	85.35
1.498	26.82			1.448	282.86	1.498	86.37
1.499	27.52			1.449	285.762	1.499	87.42
1.5	28.28			1.45	288.563	1.5	88.44
1.501	29			1.451	291.465	1.501	89.49
1.502	29.78			1.452	294.367	1.502	90.54
1.503	30.56			1.453	297.369	1.503	91.62
1.504	31.36			1.454	300.371	1.504	92.76
1.505	32.18			1.455	303.373	1.505	93.84
1.506	33.04			1.456	306.375	1.506	94.92
1.507	33.88			1.457	309.477	1.507	96.03
1.508	34.76			1.458	312.579	1.508	97.14
1.509	35.66			1.459	315.782	1.509	98.31
1.51	36.56			1.46	318.984	1.51	99.42
1.511	37.48			1.461	322.186	1.511	100.56
1.512	38.4			1.462	325.488	1.512	101.7
1.513	39.34			1.463	328.891	1.513	102.84
1.514	40.32			1.464	332.193	1.514	103.98
1.515	41.3			1.465	335.595	1.515	105.15
1.516	42.3			1.466	338.997	1.516	106.35
1.517	43.3			1.467	342.5	1.517	107.55
1.518	44.34			1.468	346.002	1.518	108.72
1.519	45.38			1.469	349.505	1.519	109.89
1.52	46.46			1.47	353.007	1.52	111.06
1.521	47.54			1.471	356.609	1.521	112.26
1.522	48.62			1.472	360.212	1.522	113.46
1.523	49.72			1.473	363.915	1.523	114.66
1.524	50.82			1.474	367.517	1.524	115.86
1.525	51.96			1.475	371.22	1.525	117.09
1.526	53.1			1.476	374.922	1.526	118.29
1.527	54.26			1.477	378.625	1.527	119.52
1.528	55.44			1.478	382.427	1.528	120.75
1.529	56.62			1.479	386.23	1.529	121.98
1.53	57.8			1.48	390.133	1.53	123.24
1.531	59			1.481	393.935	1.531	124.47
1.532	60.22			1.482	397.738	1.532	125.7
1.533	61.44			1.483	401.641	1.533	126.96
1.534	62.68			1.484	405.543	1.534	128.25
1.535	63.92			1.485	409.446	1.535	129.54
1.536	65.2			1.486	413.349	1.536	130.86
1.537	66.44			1.487	417.352	1.537	132.21
1.538	67.7			1.488	421.355	1.538	133.5
1.539	68.98			1.489	425.257	1.539	134.76
1.54	70.26			1.49	429.36	1.54	136.05
1.541	71.58			1.491	433.363	1.541	137.34
1.542	72.88			1.492	437.366	1.542	138.66
1.543	74.18			1.493	441.369	1.543	139.98
1.544	75.5			1.494	445.472	1.544	141.27
1.545	76.84			1.495	449.474	1.545	142.56
1.546	78.18			1.496	453.477	1.546	143.82
1.547	79.54			1.497	457.58	1.547	145.14
1.548	80.9			1.498	461.683	1.548	146.46
1.549	82.24			1.499	465.786	1.549	147.75
1.55	83.62			1.5	469.789	1.55	149.07
1.551	85.02			1.501	473.892	1.551	150.42
1.552	86.38			1.502	478.095	1.552	151.71
1.553	87.78			1.503	482.198	1.553	153
1.554	89.16			1.504	486.401	1.554	154.35
1.555	90.56			1.505	490.504	1.555	155.73
1.556	92			1.506	494.607	1.556	157.05
1.557	93.48			1.507	498.81	1.557	158.37
1.558	94.92			1.508	503.013	1.558	159.72
1.559	96.36			1.509	507.116	1.559	161.07
1.56	97.78			1.51	511.319	1.56	162.42
1.561	99.22			1.511	515.622	1.561	163.8
1.562	100.66			1.512	519.825	1.562	165.15
1.563	102.1			1.513	524.028	1.563	166.5
1.564	103.58			1.514	528.231	1.564	167.82
1.565	105.06			1.515	532.534	1.565	169.2
1.566	106.54			1.516	536.737	1.566	170.58
1.567	108.1			1.517	541.04	1.567	171.96
1.568	109.68			1.518	545.243	1.568	173.31
1.569	111.2			1.519	549.447	1.569	174.66
1.57	112.7			1.52	553.75	1.57	175.98
1.571	114.22			1.521	557.953	1.571	177.36
1.572	115.72			1.522	562.256	1.572	178.68
1.573	117.24			1.523	566.459	1.573	180.06
1.574	118.74			1.524	570.862	1.574	181.44
1.575	120.26			1.525	575.065	1.575	182.76
1.576	121.78			1.526	579.368	1.576	184.11
1.577	123.32			1.527	583.772	1.577	185.49
1.578	124.88			1.528	588.075	1.578	186.84
1.579	126.44			1.529	592.378	1.579	188.22
1.58	128			1.53	596.681	1.58	189.63
1.581	129.54			1.531	600.984	1.581	191.13
1.582	131.1			1.532	605.288	1.582	192.51
1.583	132.64			1.533	609.591	1.583	193.86
1.584	134.18			1.534	613.894	1.584	195.21
1.585	135.74			1.535	618.197	1.585	196.59
1.586	137.32			1.536	622.5	1.586	197.97
1.587	138.96			1.537	626.804	1.587	199.32
1.588	140.6			1.538	631.207	1.588	200.67
1.589	142.18			1.539	635.51	1.589	202.05
1.59	143.84			1.54	639.913	1.59	203.4
1.591	145.42			1.541	644.217	1.591	204.78
1.592	147			1.542	648.62	1.592	206.13
1.593	148.58			1.543	653.023	1.593	207.48
1.594	150.16			1.544	657.426	1.594	208.92
1.595	151.74			1.545	661.63	1.595	210.42
1.596	153.3			1.546	665.933	1.596	211.83
1.597	154.88			1.547	670.336	1.597	213.24
1.598	156.52			1.548	674.639	1.598	214.62
1.599	158.14			1.549	679.143	1.599	216
1.6	159.74			1.55	683.446	1.6	217.35
1.601	161.34			1.551	687.849	1.601	218.73
1.602	162.92			1.552	692.152	1.602	220.05
1.603	164.56			1.553	696.556	1.603	221.46
1.604	166.26			1.554	700.859	1.604	222.87
1.605	167.92			1.555	705.162	1.605	224.28
1.606	169.56			1.556	709.566	1.606	225.66
1.607	171.2			1.557	713.969	1.607	227.04
1.608	172.84			1.558	718.272	1.608	228.42
1.609	174.48			1.559	722.575	1.609	229.8
1.61	176.1			1.56	726.879	1.61	231.21
1.611	177.72			1.561	731.282	1.611	232.74
1.612	179.38			1.562	735.685	1.612	234.12
1.613	181.04			1.563	740.089	1.613	235.5
1.614	182.68			1.564	744.592	1.614	236.85
1.615	184.3			1.565	748.795	1.615	238.44
1.616	185.96			1.566	753.199	1.616	239.91
1.617	187.62			1.567	757.602	1.617	241.29
1.618	189.24			1.568	761.905	1.618	242.67
1.619	190.9			1.569	766.309	1.619	243.99
1.62	192.54			1.57	770.712	1.62	245.34
1.621	194.2			1.571	775.216	1.621	246.72
1.622	195.82			1.572	779.619	1.622	248.1
1.623	197.46			1.573	783.922	1.623	249.48
1.624	199.12			1.574	788.226	1.624	251.01
1.625	200.8			1.575	792.529	1.625	252.39
1.626	202.6			1.576	796.832	1.626	253.74
1.627	204.2			1.577	801.135	1.627	255.09
1.628	205.8			1.578	805.439	1.628	256.5
1.629	207.6			1.579	809.842	1.629	258
1.63	209.2			1.58	814.346	1.63	259.41
1.631	210.8			1.581	818.749	1.631	260.79
1.632	212.6			1.582	823.052	1.632	262.14
1.633	214.2			1.583	827.356	1.633	263.7
1.634	216			1.584	831.759	1.634	265.11
1.635	217.6			1.585	836.262	1.635	266.61
1.636	219.4			1.586	840.766	1.636	268.17
1.637	221			1.587	845.169	1.637	269.67
1.638	222.6			1.588	849.573	1.638	271.11
1.639	224.4			1.589	853.876	1.639	272.52
1.64	226.2			1.59	858.28	1.64	273.93
1.641	227.8			1.591	862.683	1.641	275.28
1.642	229.4			1.592	866.986	1.642	276.78
1.643	231.2			1.593	871.29	1.643	278.16
1.644	232.8			1.594	875.593	1.644	279.57
1.645	234.6			1.595	879.896	1.645	281.04
1.646	236.4			1.596	883.999	1.646	282.48
1.647	238			1.597	888.203	1.647	283.98
1.648	239.8			1.598	892.706	1.648	285.33
1.649	241.6			1.599	897.01	1.649	286.71
1.65	243.4			1.6	901.313	1.65	288.06
1.651	245.2			1.601	905.616	1.651	289.44
1.652	246.8			1.602	910.12	1.652	290.79
1.653	248.4			1.603	914.423	1.653	292.35
1.654	250.2			1.604	918.727	1.654	293.79
1.655	252			1.605	922.93	1.655	295.32
1.656	253.8			1.606	927.533	1.656	296.79
1.657	255.4			1.607	932.037	1.657	298.17
1.658	257.2			1.608	936.24	1.658	299.58
1.659	259			1.609	940.644	1.659	301.2
1.66	260.6			1.61	944.947	1.66	302.7
1.661	262.2			1.611	949.351	1.661	303.9
1.662	264			1.612	953.754	1.662	305.4
1.663	265.8			1.613	958.057	1.663	306.9
1.664	267.4			1.614	962.261	1.664	308.1
1.665	269.2			1.615	966.664	1.665	309.6
1.666	271			1.616	971.068	1.666	310.8
1.667	272.6			1.617	975.271	1.667	312.3
1.668	274.4			1.618	979.674	1.668	313.8
1.669	276.4			1.619	983.978	1.669	315.3
1.67	278.2			1.62	988.381	1.67	316.5
1.671	280			1.621	992.685	1.671	318
1.672	281.8			1.622	996.888	1.672	319.5
1.673	283.6			1.623	1000.69	1.673	321
1.674	285.2			1.624	1004.69	1.674	322.5
1.675	287			1.625	1009.7	1.675	324
1.676	288.8			1.626	1013.7	1.676	325.2
1.677	290.4			1.627	1017.7	1.677	326.7
1.678	292.2			1.628	1022.71	1.678	327.9
1.679	294			1.629	1026.71	1.679	329.4
1.68	295.8			1.63	1030.71	1.68	330.9
1.681	297.6			1.631	1034.72	1.681	332.1
1.682	299.4			1.632	1039.72	1.682	333.9
1.683	301.2			1.633	1043.73	1.683	335.7
1.684	303			1.634	1047.73	1.684	337.2
1.685	304.6			1.635	1051.73	1.685	338.4
1.686	306.4			1.636	1055.73	1.686	339.9
1.687	308.4			1.637	1059.74	1.687	341.4
1.688	310.2			1.638	1064.74	1.688	342.9
1.689	312			1.639	1068.75	1.689	344.1
1.69	313.8			1.64	1073.75	1.69	345.6
1.691	315.6			1.641	1077.75	1.691	347.1
1.692	317.4			1.642	1081.76	1.692	348.3
1.693	319			1.643	1085.76	1.693	349.8
1.694	320.8			1.644	1090.76	1.694	351.3
1.695	322.4			1.645	1094.77	1.695	352.8
1.696	324.2			1.646	1098.77	1.696	354.3
1.697	326			1.647	1102.77	1.697	355.8
1.698	327.8			1.648	1106.78	1.698	357.6
1.699	329.6			1.649	1110.78	1.699	359.1
1.7	331.6			1.65	1114.78	1.7	360.3
1.701	333.4			1.651	1118.79	1.701	361.8
1.702	335.2			1.652	1122.79	1.702	363
1.703	337			1.653	1126.79	1.703	364.2
1.704	338.8			1.654	1131.8	1.704	365.7
1.705	340.6			1.655	1135.8	1.705	367.2
1.706	342.4			1.656	1139.8	1.706	368.4
1.707	344.2			1.657	1144.81	1.707	369.9
1.708	346			1.658	1148.81	1.708	371.4
1.709	348			1.659	1152.81	1.709	372.9
1.71	349.8			1.66	1156.82	1.71	374.4
1.711	351.6			1.661	1160.82	1.711	375.9
1.712	353.4			1.662	1164.82	1.712	377.4
1.713	355.4			1.663	1169.83	1.713	378.9
1.714	357.2			1.664	1173.83	1.714	380.4
1.715	359			1.665	1177.83	1.715	381.6
1.716	361			1.666	1180.83	1.716	383.4
1.717	362.8			1.667	1185.84	1.717	384.6
1.718	364.4			1.668	1189.84	1.718	385.8
1.719	366.2			1.669	1193.85	1.719	387.3
1.72	368			1.67	1197.85	1.72	388.8
1.721	370			1.671	1201.85	1.721	390.3
1.722	371.8			1.672	1205.86	1.722	391.8
1.723	373.6			1.673	1210.86	1.723	393.3
1.724	375.4			1.674	1214.86	1.724	394.5
1.725	377.2			1.675	1218.87	1.725	396
1.726	379			1.676	1222.87	1.726	397.5
1.727	380.8			1.677	1227.87	1.727	399
1.728	382.6			1.678	1231.88	1.728	400.5
1.729	384.4			1.679	1234.88	1.729	402
1.73	386.2			1.68	1238.88	1.73	403.5
1.731	388.2			1.681	1243.89	1.731	404.7
1.732	390			1.682	1247.89	1.732	405.9
1.733	391.8			1.683	1251.89	1.733	407.4
1.734	393.6			1.684	1255.9	1.734	408.6
1.735	395.4			1.685	1259.9	1.735	410.1
1.736	397.2			1.686	1262.9	1.736	411.6
1.737	399			1.687	1266.9	1.737	413.1
1.738	400.6			1.688	1270.91	1.738	414.9
1.739	402.4			1.689	1274.91	1.739	416.4
1.74	404.2			1.69	1278.91	1.74	417.9
1.741	406.2			1.691	1283.92	1.741	419.1
1.742	408.2			1.692	1287.92	1.742	420.6
1.743	410			1.693	1291.93	1.743	422.4
1.744	412			1.694	1295.93	1.744	423.9
1.745	413.8			1.695	1299.93	1.745	425.4
1.746	415.4			1.696	1304.94	1.746	426.9
1.747	417.2			1.697	1308.94	1.747	428.1
1.748	419			1.698	1312.94	1.748	429.3
1.749	420.8			1.699	1316.95	1.749	430.8
1.75	422.6			1.7	1321.95	1.75	432.3
1.751	424.4			1.701	1324.95	1.751	433.8
1.752	426.4			1.702	1328.96	1.752	435.3
1.753	428			1.703	1332.96	1.753	436.5
1.754	429.8			1.704	1336.96	1.754	438
1.755	431.8			1.705	1340.97	1.755	439.5
1.756	433.6			1.706	1344.97	1.756	440.7
1.757	435.4			1.707	1347.97	1.757	442.5
1.758	437.4			1.708	1351.97	1.758	444
1.759	439.4			1.709	1355.98	1.759	445.5
1.76	441.2			1.71	1359.98	1.76	446.7
1.761	443.2			1.711	1363.98	1.761	448.2
1.762	445			1.712	1367.99	1.762	449.7
1.763	446.8			1.713	1371.99	1.763	451.2
1.764	448.6			1.714	1376.99	1.764	452.7
1.765	450.6			1.715	1381	1.765	454.2
1.766	452.6			1.716	1386	1.766	455.7
1.767	454.4			1.717	1390.01	1.767	456.9
1.768	456.2			1.718	1393.01	1.768	458.4
1.769	458			1.719	1397.01	1.769	459.9
1.77	459.8			1.72	1401.01	1.77	461.1
1.771	461.6			1.721	1405.02	1.771	462.6
1.772	463.6			1.722	1408.02	1.772	464.1
1.773	465.4			1.723	1412.02	1.773	465.3
1.774	467.4			1.724	1416.03	1.774	466.8
1.775	469.2			1.725	1419.03	1.775	468.3
1.776	471			1.726	1423.03	1.776	470.4
1.777	472.8			1.727	1427.04	1.777	472.2
1.778	474.6			1.728	1430.04	1.778	473.7
1.779	476.4			1.729	1435.04	1.779	475.2
1.78	478			1.73	1438.05	1.78	476.4
1.781	479.8			1.731	1442.05	1.781	477.6
1.782	481.8			1.732	1448.05	1.782	479.1
1.783	483.6			1.733	1453.06	1.783	480.6
1.784	485.4			1.734	1457.06	1.784	481.8
1.785	487.6			1.735	1461.06	1.785	483
1.786	489.6			1.736	1465.07	1.786	484.5
1.787	491.6			1.737	1469.07	1.787	486
1.788	493.6			1.738	1473.07	1.788	487.5
1.789	495.6			1.739	1476.08	1.789	489
1.79	497.4			1.74	1480.08	1.79	490.8
1.791	499.2			1.741	1483.08	1.791	492.3
1.792	501.2			1.742	1487.09	1.792	494.1
1.793	503.2			1.743	1492.09	1.793	495.3
1.794	505			1.744	1495.09	1.794	496.8
1.795	506.6			1.745	1499.1	1.795	498.3
1.796	508.4			1.746	1503.1	1.796	499.5
1.797	510.4			1.747	1507.1	1.797	501.3
1.798	512.6			1.748	1510.1	1.798	502.5
1.799	514.4			1.749	1515.11	1.799	503.7
1.8	516.6			1.75	1519.11	1.8	505.2
1.801	518.6			1.751	1524.12	1.801	506.7
1.802	520.4			1.752	1528.12	1.802	508.2
1.803	522.4			1.753	1531.12	1.803	509.4
1.804	524.4			1.754	1534.12	1.804	510.9
1.805	526			1.755	1537.13	1.805	512.4
1.806	528			1.756	1541.13	1.806	513.6
1.807	529.6			1.757	1544.13	1.807	515.4
1.808	531.4			1.758	1547.14	1.808	517.2
1.809	533.2			1.759	1551.14	1.809	518.7
1.81	535			1.76	1554.14	1.81	520.2
1.811	537			1.761	1557.14	1.811	521.4
1.812	539.2			1.762	1560.15	1.812	522.9
1.813	541			1.763	1563.15	1.813	524.4
1.814	543.2			1.764	1567.15	1.814	525.6
1.815	545			1.765	1571.16	1.815	527.1
1.816	546.8			1.766	1575.16	1.816	528.3
1.817	548.8			1.767	1579.16	1.817	529.8
1.818	550.6			1.768	1583.17	1.818	531
1.819	552.6			1.769	1588.17	1.819	532.5
1.82	554.6			1.77	1591.17	1.82	534.3
1.821	556.4			1.771	1593.17	1.821	536.1
1.822	558.2			1.772	1597.18	1.822	537.6
1.823	560			1.773	1601.18	1.823	539.1
1.824	562.2			1.774	1606.19	1.824	540.9
1.825	564.2			1.775	1611.19	1.825	542.1
1.826	565.8			1.776	1616.19	1.826	543.3
1.827	567.8			1.777	1621.2	1.827	544.5
1.828	569.6			1.778	1624.2	1.828	546
1.829	571.6			1.779	1627.2	1.829	547.5
1.83	573.8			1.78	1630.21	1.83	549.3
1.831	575.4			1.781	1634.21	1.831	551.1
1.832	577.2			1.782	1640.21	1.832	552.9
1.833	579.4			1.783	1644.22	1.833	554.4
1.834	581.4			1.784	1648.22	1.834	555.6
1.835	583.2			1.785	1652.22	1.835	556.8
1.836	585			1.786	1655.23	1.836	558.3
1.837	587			1.787	1658.23	1.837	559.8
1.838	589			1.788	1661.23	1.838	561.3
1.839	591			1.789	1665.23	1.839	562.8
1.84	592.8			1.79	1670.24	1.84	564.3
1.841	595			1.791	1674.24	1.841	565.8
1.842	597			1.792	1676.24	1.842	567.3
1.843	599			1.793	1679.25	1.843	568.5
1.844	600.8			1.794	1683.25	1.844	570.3
1.845	602.6			1.795	1688.25	1.845	571.8
1.846	604.8			1.796	1693.26	1.846	573
1.847	606.6			1.797	1698.26	1.847	574.5
1.848	608.6			1.798	1702.27	1.848	576.3
1.849	610.8			1.799	1704.27	1.849	577.8
1.85	612.6			1.8	1707.27	1.85	579.3
1.851	614.4			1.801	1710.27	1.851	580.5
1.852	616.2			1.802	1713.28	1.852	582.3
1.853	618			1.803	1718.28	1.853	583.8
1.854	619.6			1.804	1721.28	1.854	585.3
1.855	621.8			1.805	1724.28	1.855	586.8
1.856	624			1.806	1727.29	1.856	588
1.857	626			1.807	1729.29	1.857	589.5
1.858	628			1.808	1731.29	1.858	590.7
1.859	630.4			1.809	1734.29	1.859	592.2
1.86	632.4			1.81	1738.3	1.86	593.4
1.861	634.2			1.811	1740.3	1.861	594.9
1.862	636			1.812	1744.3	1.862	596.1
1.863	637.8			1.813	1748.3	1.863	597.9
1.864	639.6			1.814	1753.31	1.864	599.7
1.865	641.4			1.815	1757.31	1.865	601.2
1.866	643.8			1.816	1760.31	1.866	602.4
1.867	646			1.817	1764.32	1.867	603.9
1.868	648			1.818	1768.32	1.868	605.4
1.869	649.8			1.819	1770.32	1.869	606.9
1.87	651.6			1.82	1773.33	1.87	608.1
1.871	653.4			1.821	1776.33	1.871	609.9
1.872	655			1.822	1780.33	1.872	611.4
1.873	656.8			1.823	1783.33	1.873	613.2
1.874	659.2			1.824	1789.34	1.874	614.7
1.875	661.2			1.825	1791.34	1.875	615.9
1.876	663			1.826	1793.34	1.876	617.1
1.877	664.8			1.827	1798.35	1.877	618.6
1.878	666.6			1.828	1803.35	1.878	620.4
1.879	668.8			1.829	1806.35	1.879	621.9
1.88	671			1.83	1809.36	1.88	623.4
1.881	672.6			1.831	1813.36	1.881	624.9
1.882	674.4			1.832	1817.36	1.882	626.4
1.883	676.4			1.833	1822.37	1.883	627.9
1.884	678.2			1.834	1826.37	1.884	629.4
1.885	680.4			1.835	1831.38	1.885	630.6
1.886	682.6			1.836	1835.38	1.886	632.1
1.887	684.4			1.837	1840.38	1.887	633.6
1.888	686.6			1.838	1844.39	1.888	634.8
1.889	689			1.839	1848.39	1.889	636
1.89	691			1.84	1852.39	1.89	637.5
1.891	693			1.841	1855.4	1.891	639
1.892	695.4			1.842	1858.4	1.892	640.8
1.893	697.2			1.843	1863.4	1.893	642.6
1.894	699			1.844	1870.41	1.894	644.1
1.895	701.2			1.845	1878.42	1.895	645.3
1.896	703.2			1.846	1885.42	1.896	646.5
1.897	704.8			1.847	1888.42	1.897	648
1.898	707			1.848	1891.43	1.898	649.8
1.899	709.4			1.849	1896.43	1.899	651.3
1.9	711.4			1.85	1905.44	1.9	652.5
1.901	713.2			1.851	1912.44	1.901	654
1.902	715.2			1.852	1917.45	1.902	655.5
1.903	717			1.853	1930.46	1.903	657
1.904	718.8			1.854	1934.46	1.904	658.8
1.905	720.2			1.855	1934.46	1.905	660.3
1.906	721.6			1.856	1936.46	1.906	661.8
1.907	723.6			1.857	1938.47	1.907	663.6
1.908	726.2			1.858	1941.47	1.908	664.8
1.909	728			1.859	1943.47	1.909	666.3
1.91	730.2			1.86	1949.48	1.91	667.8
1.911	732.2			1.861	1955.48	1.911	669
1.912	734			1.862	1960.49	1.912	670.2
1.913	736.4			1.863	1966.49	1.913	671.7
1.914	738.2			1.864	1973.5	1.914	673.5
1.915	739.8			1.865	1979.5	1.915	674.7
1.916	741.8			1.866	1984.51	1.916	676.2
1.917	744.2			1.867	1986.51	1.917	677.7
1.918	746.2			1.868	1993.51	1.918	679.2
1.919	748.2			1.869	1995.52	1.919	680.7
1.92	750.2			1.87	1999.52	1.92	681.9
1.921	752.2			1.871	2003.52	1.921	683.1
1.922	754			1.872	2009.53	1.922	684.3
1.923	755.8			1.873	2012.53	1.923	685.8
1.924	757.2			1.874	2016.53	1.924	687.6
1.925	759.4			1.875	2021.54	1.925	689.1
1.926	761.8			1.876	2023.54	1.926	690.3
1.927	764.6			1.877	2024.54	1.927	691.5
1.928	766.8			1.878	2027.54	1.928	693
1.929	768.6			1.879	2034.55	1.929	694.8
1.93	770.4			1.88	2039.55	1.93	696.6
1.931	772.6			1.881	2042.56	1.931	698.1
1.932	774.6			1.882	2048.56	1.932	699.3
1.933	776.8			1.883	2056.57	1.933	700.8
1.934	778.8			1.884	2063.57	1.934	701.7
1.935	780.6			1.885	2071.58	1.935	702.9
1.936	783			1.886	2073.58	1.936	704.1
1.937	785			1.887	2074.58	1.937	705.9
1.938	786.8			1.888	2076.59	1.938	707.7
1.939	788.6			1.889	2080.59	1.939	709.8
1.94	789.2			1.89	2087.59	1.94	711.3
1.941	788.8			1.891	2091.6	1.941	712.2
1.942	788.4			1.892	2093.6	1.942	713.4
1.943	787.8			1.893	2094.6	1.943	714.6
1.944	787.4			1.894	2096.6	1.944	716.1
1.945	787			1.895	2096.6	1.945	717.9
1.946	786.4			1.896	2099.61	1.946	719.1
1.947	786			1.897	2104.61	1.947	720.9
1.948	785.6			1.898	2113.62	1.948	722.4
1.949	785.2			1.899	2115.62	1.949	724.2
1.95	784.6			1.9	2117.62	1.95	726
1.951	784.2			1.901	2119.62	1.951	727.5
1.952	783.8			1.902	2121.62	1.952	728.7
1.953	783.4			1.903	2122.63	1.953	730.2
1.954	782.8			1.904	2123.63	1.954	732
1.955	782.4			1.905	2126.63	1.955	733.5
1.956	781.8			1.906	2130.63	1.956	734.7
1.957	781.4			1.907	2134.64	1.957	735.9
1.958	781			1.908	2138.64	1.958	737.4
1.959	780.6			1.909	2144.64	1.959	738.9
1.96	780.2			1.91	2151.65	1.96	740.4
1.961	779.8			1.911	2160.66	1.961	742.2
1.962	779.4			1.912	2164.66	1.962	744
1.963	778.8			1.913	2169.67	1.963	745.2
1.964	778.4			1.914	2171.67	1.964	746.7
1.965	777.8			1.915	2174.67	1.965	747.9
1.966	777.4			1.916	2180.68	1.966	749.1
1.967	777			1.917	2184.68	1.967	750.3
1.968	776.6			1.918	2185.68	1.968	751.8
1.969	776.2			1.919	2187.68	1.969	754.5
1.97	775.6			1.92	2188.68	1.97	756.6
1.971	775.2			1.921	2191.69	1.971	757.8
1.972	774.8			1.922	2191.69	1.972	759
1.973	774.4			1.923	2192.69	1.973	760.2
1.974	774			1.924	2196.69	1.974	761.1
1.975	773.6			1.925	2198.69	1.975	763.2
1.976	773.2			1.926	2200.69	1.976	765
1.977	772.6			1.927	2204.7	1.977	766.2
1.978	772.2			1.928	2208.7	1.978	767.4
1.979	771.8			1.929	2210.7	1.979	769.2
1.98	771.4			1.93	2216.71	1.98	770.7
1.981	771			1.931	2221.71	1.981	772.5
1.982	770.6			1.932	2224.71	1.982	773.4
1.983	770.2			1.933	2229.72	1.983	774.6
1.984	769.6			1.934	2234.72	1.984	776.1
1.985	769.2			1.935	2244.73	1.985	777.9
1.986	768.8			1.936	2246.73	1.986	779.4
1.987	768.4			1.937	2249.74	1.987	780.6
1.988	767.8			1.938	2253.74	1.988	782.1
1.989	767.4			1.939	2254.74	1.989	783.6
1.99	767			1.94	2258.74	1.99	785.1
1.991	766.4			1.941	2262.75	1.991	786.9
1.992	766			1.942	2266.75	1.992	789
1.993	765.6			1.943	2272.76	1.993	790.2
1.994	765.2			1.944	2278.76	1.994	791.4
1.995	764.8			1.945	2284.77	1.995	792.6
1.996	764.4			1.946	2298.78	1.996	794.1
1.997	764			1.947	2302.78	1.997	797.1
1.998	763.6			1.948	2302.78	1.998	798.6
1.999	763.2			1.949	2302.78	1.999	799.8

## Sheet: Figure 3b
2.49362	1.45037	1.94166	1.35	2.0984	1.55	2.17339	1.55
2.48767	1.44792	1.94846	1.351	2.10561	1.551	2.17731	1.551
2.48164	1.44548	1.95497	1.352	2.1125	1.552	2.18101	1.552
2.47555	1.44304	1.96166	1.353	2.11949	1.553	2.18469	1.553
2.46941	1.4406	1.96792	1.354	2.12626	1.554	2.18851	1.554
2.46318	1.43816	1.97424	1.355	2.13303	1.555	2.19237	1.555
2.45688	1.43572	1.98028	1.356	2.13988	1.556	2.19604	1.556
2.4505	1.43328	1.98632	1.357	2.14681	1.557	2.19967	1.557
2.44408	1.43083	1.99202	1.358	2.15345	1.558	2.20336	1.558
2.43756	1.42839	1.99791	1.359	2.15999	1.559	2.20701	1.559
2.43098	1.42595	2.00346	1.36	2.16634	1.56	2.21064	1.56
2.42436	1.42351	2.00903	1.361	2.17269	1.561	2.21431	1.561
2.41761	1.42107	2.01494	1.362	2.17895	1.562	2.21788	1.562
2.41081	1.41863	2.02078	1.363	2.18512	1.563	2.22141	1.563
2.40395	1.41619	2.02653	1.364	2.19137	1.564	2.22484	1.564
2.39697	1.41374	2.03222	1.365	2.19753	1.565	2.2284	1.565
2.38995	1.4113	2.03822	1.366	2.2036	1.566	2.23193	1.566
2.38281	1.40886	2.04415	1.367	2.20992	1.567	2.23543	1.567
2.37563	1.40642	2.04999	1.368	2.21622	1.568	2.23882	1.568
2.36832	1.40398	2.05576	1.369	2.2222	1.569	2.24219	1.569
2.36093	1.40154	2.06145	1.37	2.22802	1.57	2.24546	1.57
2.35345	1.3991	2.06744	1.371	2.23383	1.571	2.24886	1.571
2.34588	1.39665	2.07335	1.372	2.2395	1.572	2.25208	1.572
2.33821	1.39421	2.07882	1.373	2.24517	1.573	2.25542	1.573
2.33044	1.39177	2.08458	1.374	2.25069	1.574	2.25873	1.574
2.32258	1.38933	2.09061	1.375	2.25621	1.575	2.26188	1.575
2.31461	1.38689	2.09621	1.376	2.26167	1.576	2.26508	1.576
2.30658	1.38445	2.10209	1.377	2.26712	1.577	2.26832	1.577
2.29844	1.38201	2.10789	1.378	2.27258	1.578	2.27147	1.578
2.29014	1.37956	2.11361	1.379	2.27798	1.579	2.27467	1.579
2.28177	1.37712	2.11959	1.38	2.2833	1.58	2.27791	1.58
2.27329	1.37468	2.12516	1.381	2.2885	1.581	2.28133	1.581
2.26468	1.37224	2.13098	1.382	2.29369	1.582	2.28445	1.582
2.25595	1.3698	2.1364	1.383	2.29877	1.583	2.28749	1.583
2.24708	1.36736	2.14208	1.384	2.30378	1.584	2.2905	1.584
2.23808	1.36492	2.14768	1.385	2.3088	1.585	2.29356	1.585
2.229	1.36248	2.15351	1.386	2.31383	1.586	2.2966	1.586
2.21977	1.36003	2.15897	1.387	2.31898	1.587	2.29955	1.587
2.21028	1.35759	2.16465	1.388	2.32408	1.588	2.30248	1.588
2.20081	1.35515	2.16997	1.389	2.32893	1.589	2.30546	1.589
2.19112	1.35271	2.17551	1.39	2.33397	1.59	2.30835	1.59
2.18132	1.35027	2.18099	1.391	2.33872	1.591	2.31129	1.591
		2.18639	1.392	2.34341	1.592	2.31414	1.592
		2.19173	1.393	2.34805	1.593	2.31698	1.593
		2.197	1.394	2.35265	1.594	2.31998	1.594
		2.20249	1.395	2.35719	1.595	2.32309	1.595
		2.2079	1.396	2.36163	1.596	2.32599	1.596
		2.21325	1.397	2.36609	1.597	2.32887	1.597
		2.21827	1.398	2.37066	1.598	2.33167	1.598
		2.2235	1.399	2.37513	1.599	2.33445	1.599
		2.22891	1.4	2.3795	1.6	2.33716	1.6
		2.23401	1.401	2.38383	1.601	2.33991	1.601
		2.2393	1.402	2.38807	1.602	2.34252	1.602
		2.24428	1.403	2.39242	1.603	2.3453	1.603
		2.2492	1.404	2.39688	1.604	2.34805	1.604
		2.25431	1.405	2.40119	1.605	2.35079	1.605
		2.25935	1.406	2.40541	1.606	2.35345	1.606
		2.26435	1.407	2.4096	1.607	2.3561	1.607
		2.26951	1.408	2.41374	1.608	2.35873	1.608
		2.27439	1.409	2.41784	1.609	2.36135	1.609
		2.27944	1.41	2.42185	1.61	2.36401	1.61
		2.28443	1.411	2.42583	1.611	2.36687	1.611
		2.28937	1.412	2.42987	1.612	2.36944	1.612
		2.29403	1.413	2.43387	1.613	2.37199	1.613
		2.29885	1.414	2.43778	1.614	2.37447	1.614
		2.30384	1.415	2.44162	1.615	2.37738	1.615
		2.30856	1.416	2.44551	1.616	2.38005	1.616
		2.31323	1.417	2.44937	1.617	2.38254	1.617
		2.31785	1.418	2.4531	1.618	2.38502	1.618
		2.32263	1.419	2.4569	1.619	2.38737	1.619
		2.32736	1.42	2.46061	1.62	2.38977	1.62
		2.33183	1.421	2.46434	1.621	2.3922	1.621
		2.33646	1.422	2.46795	1.622	2.39463	1.622
		2.34104	1.423	2.47157	1.623	2.39704	1.623
		2.34557	1.424	2.47521	1.624	2.39969	1.624
		2.35025	1.425	2.47885	1.625	2.40207	1.625
		2.35468	1.426	2.48273	1.626	2.40439	1.626
		2.35927	1.427	2.48615	1.627	2.40669	1.627
		2.3638	1.428	2.48954	1.628	2.40909	1.628
		2.36829	1.429	2.49332	1.629	2.41162	1.629
		2.37254	1.43	2.49665	1.63	2.41399	1.63
		2.37712	1.431	2.49996	1.631	2.41629	1.631
		2.38148	1.432	2.50365	1.632	2.41853	1.632
		2.38596	1.433	2.50691	1.633	2.42111	1.633
		2.39041	1.434	2.51055	1.634	2.42343	1.634
		2.3948	1.435	2.51375	1.635	2.42588	1.635
		2.39915	1.436	2.51733	1.636	2.42841	1.636
		2.40346	1.437	2.52048	1.637	2.43083	1.637
		2.4079	1.438	2.52362	1.638	2.43315	1.638
		2.41229	1.439	2.52711	1.639	2.4354	1.639
		2.41664	1.44	2.53058	1.64	2.43764	1.64
		2.42095	1.441	2.53364	1.641	2.43977	1.641
		2.42537	1.442	2.53668	1.642	2.44213	1.642
		2.42959	1.443	2.54008	1.643	2.44429	1.643
		2.43409	1.444	2.54307	1.644	2.44649	1.644
		2.43838	1.445	2.54642	1.645	2.44877	1.645
		2.44264	1.446	2.54974	1.646	2.45099	1.646
		2.447	1.447	2.55267	1.647	2.45329	1.647
		2.45133	1.448	2.55594	1.648	2.45535	1.648
		2.45576	1.449	2.55919	1.649	2.45744	1.649
		2.46	1.45	2.56241	1.65	2.45948	1.65

## Sheet: Figure 3c
10	0.09	2.36	0.87
20	0.19	2.94	1.38
30	0.3	3.48	1.78
40	0.42	4.02	2.15
50	0.53	4.56	2.54
60	0.63	5.1	2.96
70	0.75	5.64	3.42
80	0.88	6.15	3.86
90	1.02	6.6	4.31

## Sheet: Figure 3d
1.256	1.258	-0.4643	-0.4188	1.211	-0.1461
1.245	1.245	-0.3821	-0.3474	1.20667	-0.12066
1.234	1.239	-0.3181	-0.2871	1.203	-0.1002
1.225	1.231	-0.2568	-0.2288	1.20067	-0.08097
1.218	1.223	-0.2073	-0.1834	1.198	-0.066
1.211	1.216	-0.1681	-0.1456	1.19667	-0.05247
1.208	1.213	-0.1321	-0.111	1.196	-0.04059
1.205	1.212	-0.1014	-0.08205	1.19533	-0.03075
1.207	1.212	-0.07844	-0.05961	1.19667	-0.02249
1.208	1.214	-0.05799	-0.03716	1.19733	-0.01532
1.208	1.216	-0.04427	-0.02439	1.19833	-0.01009
1.212	1.219	-0.02831	-0.0077	1.19967	-0.00445
1.214	1.22	-0.01487	0.00795	1.201	0.0005646
1.216	1.224	-0.00528	0.01907	1.20233	0.00483
1.219	1.228	0.00333	0.02873	1.20433	0.00865
1.222	1.233	0.01123	0.03752	1.20533	0.01232
1.225	1.238	0.01727	0.04524	1.20733	0.01561
1.228	1.245	0.02404	0.05358	1.20933	0.01952
1.231	1.25	0.02916	0.06084	1.211	0.02297
1.236	1.258	0.03513	0.06837	1.21333	0.02729
1.241	1.268	0.04235	0.07919	1.21667	0.03351
1.245	1.275	0.04668	0.08594	1.21867	0.0378
1.25	1.284	0.05224	0.09389	1.22167	0.04353
1.257	1.295	0.05901	0.1042	1.22533	0.05172
1.263	1.306	0.06574	0.1142	1.229	0.05931
1.269	1.318	0.07232	0.124	1.233	0.0684
1.277	1.332	0.0791	0.1353	1.238	0.07953
1.286	1.347	0.08661	0.146	1.24367	0.09198
1.295	1.362	0.09483	0.1592	1.25033	0.10713
1.305	1.379	0.1034	0.1708	1.25767	0.12348
1.317	1.398	0.1136	0.1855	1.26733	0.14475
1.329	1.417	0.1235	0.2005	1.27767	0.16752
1.342	1.439	0.1353	0.2164	1.29133	0.19581
1.356	1.477	0.1463	0.234	1.306	0.22599
1.371	1.5	0.159	0.2542	1.32367	0.26058
1.391	1.53	0.175	0.2791	1.35	0.3093
1.42	1.555	0.1889	0.3001	1.38067	0.3552
1.441	1.584	0.2055	0.3282	1.416	0.4116
1.465	1.615	0.2231	0.3591	1.45933	0.4749
1.49	1.647	0.242	0.3937	1.51233	0.5451
1.518	1.684	0.2622	0.4342	1.57867	0.6237
1.549	1.724	0.2839	0.4793	1.65933	0.7086
1.584	1.767	0.3065	0.5318	1.75633	0.7992
1.622	1.816	0.3303	0.5908	1.874	0.8934
1.664	1.871	0.3548	0.6586	2.011	0.9879
1.711	1.933	0.3801	0.7357	2.17067	1.0803
1.762	2.001	0.4052	0.8241	2.351	1.1655
1.818	2.081	0.4292	0.9248	2.551	1.2411
1.879	2.171	0.4523	1.042	2.76767	1.3017
1.948	2.284	0.4734	1.168	3.00033	1.3491
1.977	2.409	0.4654	1.316	3.239	1.3779
2.092	2.56	0.4989	1.482	3.48633	1.3902
2.175	2.746	0.5086	1.672	3.73867	1.386
2.252	2.925	0.5127	1.869	3.97633	1.3563
2.339	3.218	0.5074	2.108	4.21333	1.3218
2.413	3.464	0.4994	2.337	4.43	1.2612
2.52	4	0.4771	2.685	4.69	1.1937
2.583	4.34	0.4572	2.933	4.86333	1.1016
2.641	4.719	0.4328	3.169	5.02	1.0014
2.696	5.151	0.4038	3.383	5.15667	0.8961
2.712	6.126	0.3683	3.596
2.758	6.4	0.3445	3.681
2.79	6.768	0.3171	3.749
2.82	7.168	0.291	3.785
2.843	7.662	0.2637	3.762
2.863	8.23	0.2401	3.653
2.878	8.772	0.2169	3.482
2.892	9.277	0.1977	3.25
2.904	9.73	0.1819	2.979
2.912	10.12	0.1684	2.687
2.92	10.45	0.1582	2.393
2.925	10.73	0.1521	2.103

## Sheet: Figure 3e
0	0	10	0
20	0.45	7.72	1.73
40	1.12	5.79	2.97
60	2.39	3.92	3.53
80	4.46	2.93	2.61
100	7.74	0.7	1.35
120	8.33	0.17	0.86

## Sheet: Figure 3f
0	10	140	10	280	10	420	10	560	10	700	10
20	7.72	160	7.76	300	7.81	440	7.93	580	8.01	720	8.09
40	5.79	180	5.83	320	5.92	460	6.01	600	6.12	740	6.38
60	3.92	200	3.99	340	4.07	480	4.23	620	4.33	760	4.57
80	2.93	220	3.02	360	3.13	500	3.27	640	3.39	780	3.62
100	0.7	240	0.76	380	0.83	520	0.98	660	1.07	800	1.43
120	0.17	260	0.21	400	0.27	540	0.39	680	0.47	820	0.98

## Sheet: Figure 4a
651.822	0.00184	0.00406	0.0049	0.00448	0.00586	0.00694	0.00659	0.000889505
655.679	0.00277	0.00548	0.00694	0.00648	0.00753	0.00835	0.00862	0.00234
659.536	0.00378	0.00506	0.0073	0.00694	0.00772	0.00791	0.00877	0.00251
663.393	0.00445	0.00601	0.00803	0.00806	0.00914	0.00904	0.01041	0.00181
667.25	0.00383	0.00554	0.00716	0.00784	0.00884	0.00898	0.0101	0.000331828
671.106	0.00413	0.00607	0.00723	0.00922	0.0097	0.01041	0.01071	0.000870533
674.963	0.00487	0.00626	0.00693	0.0087	0.00913	0.01013	0.01014	0.00172
678.82	0.00494	0.00705	0.00734	0.00931	0.00972	0.01083	0.01131	0.00124
682.677	0.00441	0.00685	0.0076	0.00955	0.01013	0.01095	0.01136	0.00103
686.534	0.00406	0.0063	0.0077	0.00919	0.01015	0.01099	0.01098	0.0014
690.391	0.00334	0.00545	0.00678	0.00745	0.00834	0.00894	0.00887	0.00123
694.248	0.00258	0.00515	0.00596	0.00695	0.00752	0.00821	0.00804	0.000937504
698.105	0.00283	0.00488	0.00568	0.00691	0.00758	0.00816	0.00787	0.000963372
701.962	0.00439	0.0063	0.00765	0.00904	0.01009	0.01059	0.01066	0.00147
705.819	0.00542	0.00752	0.00916	0.01053	0.01196	0.01228	0.01284	0.00165
709.676	0.00682	0.00946	0.01129	0.01282	0.0148	0.01571	0.01628	0.00168
713.533	0.00796	0.01053	0.01301	0.01483	0.01672	0.01817	0.01866	0.00229
717.39	0.00854	0.01167	0.01435	0.01508	0.01626	0.01703	0.01702	0.00278
721.246	0.0064	0.00891	0.00871	0.00721	0.00853	0.00794	0.00657	0.00166
725.104	0.00411	0.00624	0.00554	0.00189	0.00169	0.00301	-0.000561687	0.00176
728.96	-0.00161	-0.00126	-0.00256	-0.0098	-0.00692	-0.00776	-0.00808	-0.000274444
732.817	-0.005	-0.00457	-0.01224	-0.02044	-0.01387	-0.01226	-0.01092	-0.00612
736.674	0.000372985	-0.00554	-0.01446	-0.01647	-0.01747	-0.01208	-0.0117	-0.00835
740.531	0.00614	-0.00298	-0.00569	-0.00901	-0.01406	-0.00783	-0.00777	-0.00333
744.388	0.00331	0.000103052	-0.000146725	-0.0037	-0.0069	-0.00229	-0.00309	-5.46855e-05
748.245	0.00555	0.00333	0.00108	-0.000765628	-0.00434	0.000510727	0.000256133	0.000639593
752.102	0.005	0.00274	0.00253	0.00014057	-0.00194	0.000527303	-0.000542953	-0.000848888
755.959	0.00549	0.00315	0.0054	0.00175	0.000133565	0.00301	0.00101	-0.00327
759.816	0.00254	0.00222	0.0054	0.00157	0.000698671	0.00109	0.00203	-0.00275
763.673	0.00323	0.00224	0.00632	0.00464	0.00457	0.0041	0.00377	-0.00155
767.53	0.00462	0.00367	0.00463	0.00513	0.00516	0.00448	0.00351	-0.000566275
771.387	0.00482	0.00681	0.00679	0.00654	0.00762	0.00621	0.00648	-0.000311776
775.244	0.00517	0.0061	0.0075	0.00692	0.00768	0.00861	0.00813	0.000854608
779.101	0.0066	0.00819	0.0094	0.01037	0.01052	0.0133	0.01259	0.00287
782.957	0.00623	0.00843	0.009	0.01087	0.01019	0.01188	0.01246	0.0037
786.814	0.00622	0.00696	0.00812	0.01144	0.00967	0.01087	0.01324	0.00268
790.671	0.00489	0.00445	0.00649	0.00796	0.00687	0.00829	0.00954	0.00134
794.528	0.00618	0.00567	0.00775	0.00946	0.00854	0.01106	0.01092	0.00229
798.385	0.00634	0.00702	0.00791	0.00969	0.01019	0.01207	0.01133	0.00223
802.242	0.00593	0.00912	0.00987	0.0115	0.01232	0.0139	0.01432	0.000902229
806.099	0.00554	0.00843	0.00981	0.01137	0.01139	0.01266	0.01497	-0.000705128
809.956	0.00532	0.00822	0.00925	0.00931	0.01131	0.01198	0.01427	-0.000451076
813.813	0.0037	0.00617	0.00551	0.0052	0.00838	0.00844	0.00859	0.000193925
817.67	0.00522	0.00572	0.00655	0.00887	0.00998	0.01	0.00942	0.00179
821.527	0.0064	0.00553	0.00856	0.00933	0.01024	0.00931	0.01021	0.00386
825.384	0.00494	0.00536	0.00682	0.00726	0.00856	0.0068	0.00981	0.00143
829.241	0.00428	0.0058	0.00598	0.00685	0.00713	0.00756	0.00894	0.000240403
833.098	0.00531	0.00686	0.00807	0.00911	0.0096	0.01149	0.01124	0.00166
836.955	0.00572	0.00689	0.009	0.01015	0.01124	0.01274	0.01284	0.00209
840.812	0.00587	0.00768	0.00891	0.01099	0.01187	0.01301	0.01367	0.00131
844.668	0.00476	0.00745	0.00822	0.01014	0.01122	0.01194	0.01289	0.000497226
848.525	0.00501	0.00793	0.00957	0.01063	0.01248	0.01283	0.01417	0.000696716
852.382	0.00594	0.00815	0.00963	0.00985	0.01281	0.01272	0.01362	0.00167
856.239	0.00641	0.00926	0.01061	0.01062	0.01383	0.01306	0.0142	0.00204
860.096	0.00555	0.00829	0.00872	0.00954	0.01221	0.01143	0.01274	0.00157
863.953	0.00513	0.00698	0.00581	0.00879	0.01035	0.01049	0.01153	0.000100511
867.81	0.00449	0.00392	0.00438	0.00712	0.00638	0.00693	0.00862	-0.0012
871.667	0.00447	0.00403	0.00688	0.00713	0.00771	0.007	0.00894	-0.00211
875.524	0.00587	0.00625	0.00781	0.00847	0.01052	0.00895	0.01023	0.000780064
879.381	0.00908	0.00739	0.00782	0.01105	0.01253	0.01276	0.0148	0.00308
883.238	0.00936	0.00818	0.00809	0.01075	0.01135	0.01124	0.01463	0.00433
887.095	0.00772	0.00714	0.00904	0.00985	0.01295	0.01085	0.0149	0.00335
890.952	0.00606	0.00393	0.0067	0.00695	0.01016	0.0094	0.01067	0.000882601
894.808	0.00675	0.00525	0.00632	0.00731	0.01078	0.01086	0.0098	-0.000274757
898.665	0.0062	0.0065	0.00598	0.00722	0.01064	0.00841	0.00885	0.000125647
902.522	0.0047	0.00652	0.00659	0.00722	0.00933	0.00682	0.00899	-0.000718226
906.379	0.00277	0.00444	0.00418	0.00483	0.00555	0.00512	0.00651	-0.00143
910.236	0.00323	0.00451	0.0043	0.00569	0.00538	0.00657	0.00743	-0.000636266
914.093	0.00289	0.00369	0.00444	0.00517	0.00605	0.0063	0.00674	-0.000484901
917.95	0.00386	0.00419	0.00549	0.00573	0.00694	0.00778	0.00739	-0.000463053
921.807	0.00454	0.00499	0.00605	0.00619	0.00656	0.00793	0.00775	0.0004962
925.664	0.00461	0.00561	0.00595	0.00709	0.00663	0.00789	0.00824	0.00126
929.521	0.00368	0.00445	0.00542	0.00615	0.00624	0.00699	0.00723	0.000891363
933.378	0.00375	0.00468	0.00603	0.00624	0.00671	0.00734	0.00768	0.000552075
937.235	0.00413	0.00506	0.00595	0.0066	0.00671	0.00729	0.008	0.000776102
941.092	0.00427	0.00536	0.00633	0.00722	0.00764	0.00815	0.00898	0.00105
944.949	0.00382	0.00546	0.00668	0.00776	0.00814	0.00876	0.00918	0.00102
948.806	0.00377	0.00608	0.00718	0.00843	0.00865	0.00898	0.00959	0.0011
952.663	0.00396	0.00632	0.00706	0.00829	0.00875	0.00873	0.00948	0.00118
956.519	0.00442	0.00655	0.00706	0.00831	0.00872	0.00933	0.00941	0.00139
960.376	0.00418	0.00586	0.00622	0.00725	0.00732	0.00847	0.00831	0.00115
964.233	0.0036	0.0051	0.00572	0.00621	0.00677	0.00765	0.00755	0.000706358
968.09	0.00348	0.00472	0.00569	0.00592	0.00688	0.00731	0.00721	0.00108
971.947	0.00331	0.00439	0.00529	0.00566	0.00641	0.00672	0.00688	0.00148
975.804	0.00262	0.0036	0.00426	0.00477	0.00522	0.00516	0.00537	0.00103
979.661	0.00251	0.0033	0.00401	0.00436	0.00432	0.00446	0.00437	0.000823456
983.518	0.00242	0.00283	0.00339	0.00391	0.00348	0.00364	0.00354	0.000696484
987.375	0.00205	0.00248	0.00285	0.00335	0.00319	0.00296	0.00285	0.00041871
991.232	0.00207	0.00262	0.00289	0.00318	0.00312	0.00297	0.00284	0.000659309
995.089	0.00206	0.0027	0.00284	0.0032	0.00303	0.00298	0.00295	0.000923943
998.946	0.00189	0.00252	0.00267	0.00288	0.0028	0.00264	0.00271	0.000861928
1002.8	0.0018	0.00248	0.00265	0.00264	0.0026	0.00233	0.00238	0.000832578
1006.66	0.00167	0.00229	0.00244	0.00235	0.00231	0.00194	0.00181	0.00075093
1010.52	0.00152	0.00206	0.00219	0.00209	0.00201	0.0017	0.00141	0.000641093
1014.37	0.00157	0.00206	0.00222	0.00218	0.00191	0.00173	0.00144	0.00068439
1018.23	0.00171	0.00222	0.00239	0.00238	0.00215	0.00193	0.00161	0.000651574
1022.09	0.00175	0.00228	0.00245	0.00246	0.0023	0.002	0.00166	0.000637387
1025.94	0.00179	0.00234	0.00257	0.00261	0.0024	0.0021	0.00179	0.000748282
1029.8	0.00184	0.00243	0.00266	0.00274	0.00251	0.00218	0.00193	0.000809133
1033.66	0.00191	0.00257	0.00285	0.00288	0.00269	0.0024	0.0021	0.000792535
1037.52	0.00203	0.0028	0.00317	0.00315	0.00305	0.00279	0.00248	0.000816623
1041.37	0.00216	0.00304	0.00347	0.00357	0.00351	0.00329	0.00301	0.000841699
1045.23	0.00237	0.00331	0.00378	0.004	0.00397	0.00378	0.0036	0.00092912
1049.09	0.00263	0.0037	0.00423	0.00448	0.00451	0.00434	0.00424	0.001
1052.94	0.00291	0.00414	0.00476	0.00508	0.00515	0.00508	0.00493	0.00119
1056.8	0.00324	0.0046	0.00538	0.0058	0.00596	0.00602	0.00583	0.00136
1060.66	0.00368	0.00523	0.00624	0.00684	0.00707	0.00728	0.00722	0.00152
1064.51	0.00432	0.00632	0.00765	0.00855	0.00892	0.00929	0.00943	0.00183
1068.37	0.00524	0.00779	0.00948	0.01065	0.01144	0.01187	0.01225	0.00215
1072.23	0.00656	0.00967	0.01189	0.01351	0.01461	0.01525	0.0159	0.00255
1076.08	0.00799	0.01177	0.01461	0.01688	0.01813	0.01932	0.02012	0.00297
1079.94	0.00988	0.01459	0.01806	0.021	0.02284	0.02472	0.02552	0.00354
1083.8	0.0116	0.01728	0.02111	0.02468	0.02747	0.02969	0.0306	0.0039
1087.65	0.0137	0.02034	0.02428	0.02875	0.0323	0.03486	0.03605	0.00413
1091.51	0.01327	0.02088	0.02408	0.02778	0.03286	0.03527	0.03639	0.00265
1095.37	0.01257	0.02241	0.02841	0.03045	0.03866	0.03893	0.04176	0.00127
1099.23	0.00956	0.01371	0.01949	0.02148	0.02496	0.02568	0.02965	-0.00367
1103.08	0.0151	0.01078	0.018	0.01991	0.02121	0.02607	0.03513	-0.01471
1106.94	0.00999	0.00674	0.01541	0.01399	0.01549	0.01543	0.02037	-0.00796
1110.8	0.0061	0.0083	0.01189	0.01967	0.01612	0.0159	0.01557	-0.00457
1114.65	-0.000533497	0.00171	-0.000191022	0.00643	0.000850559	0.00199	-0.000530171	-0.00244
1118.51	-0.00684	-0.00345	-0.00971	-0.0079	-0.01205	-0.01344	-0.01362	-0.0062
1122.37	-0.007	-0.00809	-0.01265	-0.01297	-0.01523	-0.01652	-0.01841	-0.00436
1126.22	-0.00435	-0.00618	-0.00898	-0.00994	-0.01154	-0.01259	-0.01459	-0.00202
1130.08	-0.000989013	-0.00218	-0.00316	-0.00354	-0.00449	-0.00557	-0.00627	-0.000472117
1133.94	0.00104	0.001	0.000989553	0.00102	0.000631866	9.58006e-05	0.00012584	0.00030793
1137.8	0.00205	0.00286	0.00323	0.00347	0.00341	0.00344	0.00353	0.000764145
1141.65	0.00241	0.00344	0.00402	0.00454	0.00457	0.00478	0.00477	0.000865688
1145.51	0.00268	0.00369	0.00443	0.00501	0.00505	0.0053	0.00524	0.00104
1149.37	0.00269	0.0037	0.00441	0.00505	0.00514	0.00536	0.00532	0.00109
1153.22	0.00248	0.00351	0.00417	0.00479	0.00495	0.00514	0.00508	0.000959624
1157.08	0.00238	0.00346	0.00411	0.00464	0.0048	0.00501	0.00492	0.000968334
1160.94	0.00236	0.0034	0.00403	0.00445	0.00462	0.00477	0.00475	0.00103
1164.79	0.00224	0.00324	0.00379	0.00422	0.00437	0.00446	0.0045	0.000963115
1168.65	0.00206	0.003	0.00345	0.00391	0.004	0.00404	0.00412	0.000862271
1172.51	0.002	0.00285	0.00327	0.00367	0.00372	0.00375	0.00377	0.000873442
1176.37	0.00186	0.00259	0.003	0.00329	0.00335	0.00339	0.00334	0.000813445
1180.22	0.00166	0.00235	0.00266	0.00292	0.00297	0.00297	0.00294	0.000739775
1184.08	0.00148	0.00213	0.0023	0.0026	0.00261	0.00253	0.00248	0.000681175
1187.93	0.00133	0.00182	0.00201	0.00225	0.00223	0.00211	0.00204	0.000574878
1191.79	0.00117	0.00158	0.00176	0.00191	0.00184	0.00169	0.00161	0.000486489
1195.65	0.00103	0.00146	0.00153	0.00165	0.00155	0.00142	0.00128	0.00046495
1199.51	0.000932917	0.00133	0.00134	0.00141	0.00128	0.00116	0.00104	0.000440153
1203.36	0.000865471	0.00118	0.00116	0.0012	0.00106	0.000905253	0.000820574	0.000400448
1207.22	0.000807102	0.00108	0.00101	0.00101	0.000829608	0.000645333	0.000558119	0.000359843
1211.08	0.000797684	0.00102	0.000924684	0.000855055	0.000644821	0.000426052	0.000329341	0.000345834
1214.93	0.000799354	0.000980912	0.000869251	0.000748418	0.000484446	0.000231379	9.82152e-05	0.000355619
1218.79	0.000769043	0.000989117	0.000823482	0.000692839	0.000337428	6.55347e-05	-0.000132776	0.000378943
1222.65	0.000776885	0.00102	0.00084112	0.000707009	0.000267919	-7.04219e-05	-0.000321721	0.000385956
1226.51	0.000803657	0.0011	0.000967793	0.000831942	0.000374725	-4.26994e-05	-0.000329119	0.000401556
1230.36	0.000915313	0.00129	0.00122	0.00112	0.000705222	0.000277271	-4.6441e-05	0.000438709
1234.22	0.00106	0.00151	0.0015	0.00149	0.00115	0.000744275	0.000437412	0.000459762
1238.08	0.00117	0.00165	0.00173	0.0018	0.00153	0.00119	0.000896618	0.00049439
1241.93	0.00126	0.00177	0.00193	0.00205	0.00185	0.00159	0.00132	0.000534389
1245.79	0.00133	0.00189	0.00205	0.00222	0.00212	0.00191	0.00172	0.000556485
1249.65	0.00138	0.00198	0.00212	0.00235	0.00231	0.00215	0.00203	0.000580828
1253.5	0.00137	0.00197	0.00213	0.00243	0.0024	0.00227	0.00218	0.000581436
1257.36	0.00141	0.00202	0.00224	0.00256	0.00253	0.00242	0.00234	0.000584091
1261.22	0.0015	0.00217	0.00247	0.00276	0.00278	0.00269	0.00262	0.000607086
1265.07	0.00158	0.00234	0.00269	0.00299	0.00305	0.00303	0.00299	0.000639577
1268.93	0.00175	0.00252	0.0029	0.00327	0.00334	0.00336	0.00327	0.000662128
1272.79	0.00179	0.00257	0.00298	0.00339	0.00347	0.00352	0.00346	0.000662575
1276.64	0.00174	0.00258	0.00299	0.00341	0.00348	0.00358	0.00359	0.000707047
1280.5	0.00177	0.00263	0.00301	0.00345	0.00356	0.00365	0.00368	0.000723475
1284.36	0.00182	0.00266	0.00306	0.00347	0.00359	0.00368	0.00368	0.000706926
1288.22	0.00179	0.00265	0.00305	0.00343	0.00357	0.00363	0.00358	0.000691049
1292.07	0.00171	0.00251	0.00286	0.00327	0.00338	0.00339	0.00334	0.000661884
1295.93	0.00163	0.00239	0.00266	0.00306	0.00314	0.00311	0.00309	0.000619232
1299.79	0.00151	0.00222	0.00244	0.00278	0.00287	0.00278	0.00279	0.000593814
1303.64	0.0014	0.00205	0.00223	0.00252	0.0026	0.0025	0.00248	0.000573127
1307.5	0.0013	0.00188	0.00206	0.0023	0.00232	0.00219	0.00209	0.000522054
1311.36	0.00126	0.00176	0.00192	0.00217	0.00212	0.00192	0.00172	0.000495797
1315.21	0.00123	0.00169	0.00186	0.00208	0.00198	0.00172	0.00137	0.000477632
1319.07	0.00119	0.00158	0.00167	0.00186	0.00175	0.00145	0.00111	0.000471596
1322.93	0.000978783	0.00135	0.00132	0.00148	0.00133	0.00109	0.000906565	0.000446997
1326.79	0.000815333	0.00119	0.00113	0.00123	0.00107	0.000888658	0.000770671	0.0004156
1330.64	0.00077042	0.00112	0.00106	0.00117	0.001	0.00081818	0.000655871	0.000393723
1334.5	0.000918045	0.00129	0.00127	0.0014	0.00123	0.000962243	0.000610644	0.000410252
1338.36	0.00124	0.00167	0.00178	0.00195	0.00181	0.00133	0.000676142	0.000453276
1342.21	0.00118	0.00157	0.00168	0.00186	0.00172	0.00139	0.000981811	0.000487235
1346.07	0.00103	0.00141	0.00147	0.00163	0.00149	0.00135	0.00117	0.000487078
1349.93	0.00107	0.0015	0.00158	0.00175	0.00162	0.00152	0.00131	0.000477387
1353.78	0.00112	0.00156	0.00168	0.00186	0.00176	0.00161	0.00139	0.00045031
1357.64	0.00121	0.00171	0.00184	0.00204	0.00197	0.00173	0.00143	0.000489391
1361.5	0.00137	0.0019	0.00208	0.00232	0.00224	0.00189	0.00136	0.000533292
1365.35	0.0013	0.00179	0.00196	0.00216	0.00212	0.00181	0.00136	0.000522111
1369.21	0.0012	0.00166	0.0018	0.00196	0.00191	0.00163	0.00122	0.000502017
1373.07	0.00132	0.00178	0.00193	0.00213	0.00204	0.00165	0.00103	0.000531056
1376.92	0.00118	0.00162	0.00172	0.00195	0.00179	0.00146	0.000959379	0.000475976
1380.78	0.000957342	0.00134	0.00139	0.00158	0.0014	0.00118	0.000919694	0.00039006
1384.64	0.00103	0.00143	0.00147	0.00162	0.00145	0.00114	0.000746221	0.000421016
1388.5	0.00112	0.00156	0.0016	0.00174	0.0016	0.00124	0.000690615	0.000442469
1392.35	0.00117	0.0016	0.00162	0.00177	0.00164	0.0012	0.000530128	0.000397484
1396.21	0.00141	0.00193	0.00199	0.00223	0.00206	0.00142	0.000396191	0.000435516
1400.07	0.00122	0.00174	0.00177	0.002	0.00182	0.00133	0.000577493	0.000431154
1403.92	0.00113	0.00161	0.00162	0.00182	0.00168	0.00132	0.000822849	0.00045386
1407.78	0.00115	0.0016	0.00165	0.00184	0.00174	0.00146	0.00107	0.000490886
1411.64	0.00122	0.00168	0.00179	0.00198	0.0019	0.00168	0.0013	0.000493189
1415.49	0.0015	0.00205	0.00223	0.00251	0.00244	0.00204	0.0014	0.000509674
1419.35	0.00188	0.00263	0.00293	0.00331	0.0033	0.0027	0.00171	0.000614803
1423.21	0.00183	0.00262	0.00295	0.00329	0.00331	0.00294	0.00224	0.00070581
1427.07	0.0018	0.00259	0.0029	0.00329	0.00332	0.00302	0.00252	0.000702052
1430.92	0.00193	0.00275	0.00309	0.00356	0.00361	0.00321	0.00262	0.000708045
1434.78	0.00209	0.00301	0.00338	0.00387	0.00399	0.00348	0.00275	0.000744276
1438.64	0.00188	0.00273	0.00306	0.00347	0.00356	0.00324	0.00268	0.000697062
1442.49	0.00153	0.0022	0.00247	0.00279	0.0028	0.00263	0.00229	0.000606934
1446.35	0.0014	0.00196	0.00215	0.0024	0.00232	0.00195	0.00149	0.00052305
1450.21	0.00125	0.00172	0.0018	0.00197	0.0018	0.00126	0.000574458	0.000423014
1454.06	0.00137	0.00179	0.00179	0.00192	0.00166	0.000712454	-0.000543216	0.000433275
1457.92	0.00132	0.00162	0.00148	0.00157	0.00123	-8.06647e-05	-0.00178	0.000398207
1461.78	0.000586255	0.000631089	0.000300032	0.000297005	-0.000138382	-0.00106	-0.00216	0.000146233
1465.63	0.000278653	0.000219442	-0.000151806	-0.000245741	-0.00073604	-0.00159	-0.00248	2.98416e-05
1469.49	0.000345912	0.000259711	-8.09816e-05	-0.000222462	-0.00071025	-0.0017	-0.00286	3.82765e-05
1473.35	0.000756204	0.000755058	0.000476925	0.000389386	-6.69106e-05	-0.00137	-0.00311	0.000156654
1477.2	0.000297413	0.000239031	-0.000134451	-0.000309163	-0.00080881	-0.00167	-0.00281	7.97183e-05
1481.06	1.21244e-05	-0.000144329	-0.000564318	-0.000796136	-0.00133	-0.00199	-0.0028	1.17364e-05
1484.92	0.000217298	5.90888e-05	-0.000324787	-0.000513145	-0.00105	-0.00191	-0.00299	3.78128e-05
1488.78	0.000731717	0.000671621	0.000375224	0.000271782	-0.000243565	-0.00151	-0.00323	0.000125895
1492.63	0.000526657	0.000471706	0.000156256	2.30714e-05	-0.000505998	-0.00156	-0.00307	0.000114623
1496.49	0.000557053	0.000567204	0.000204571	7.00201e-05	-0.000478954	-0.00156	-0.0032	0.00012326
1500.35	0.000617128	0.000643663	0.000287461	0.000182764	-0.000351299	-0.00143	-0.00304	0.000153537
1504.2	0.0008574	0.000878156	0.000513916	0.000485065	-5.84342e-06	-0.0014	-0.00327	0.000193441
1508.06	0.00163	0.00189	0.00171	0.00186	0.00147	-0.000424975	-0.00309	0.000339869
1511.92	0.00113	0.00128	0.00107	0.0011	0.000656526	-0.000707636	-0.00278	0.000241728
1515.78	0.00115	0.00127	0.00102	0.00104	0.000583627	-0.000905963	-0.00311	0.000236418
1519.63	0.00162	0.00185	0.00161	0.00171	0.00131	-0.000682597	-0.00356	0.000285108
1523.49	0.0017	0.00194	0.00172	0.00185	0.00147	-0.000547539	-0.00335	0.000316265
1527.35	0.00113	0.00126	0.000997361	0.00102	0.00056941	-0.000899074	-0.00294	0.000259751
1531.2	0.000880254	0.000964205	0.000656102	0.00063814	0.000126777	-0.00112	-0.00294	0.000219709
1535.06	0.00106	0.00114	0.000806564	0.000822566	0.000315874	-0.00112	-0.00319	0.000248797
1538.92	0.00162	0.00183	0.0015	0.00164	0.00115	-0.000900994	-0.0037	0.000345315
1542.77	0.00184	0.0022	0.00202	0.00224	0.0018	-0.00038541	-0.00347	0.000382219
1546.63	0.000886262	0.000995878	0.000746363	0.000739214	0.000274636	-0.000973538	-0.00277	0.000204736
1550.49	0.000693721	0.000746179	0.00042694	0.000347894	-0.000154859	-0.0013	-0.0029	0.000160518
1554.34	0.000978202	0.00114	0.000767521	0.000749682	0.00025755	-0.00125	-0.00332	0.000198205
1558.2	0.00145	0.0018	0.00143	0.00155	0.00112	-0.000852464	-0.00336	0.000304201
1562.06	0.000822143	0.000963343	0.00063825	0.000595234	0.000137544	-0.00112	-0.00279	0.000217338
1565.91	0.000544102	0.000562033	0.000184638	8.7963e-05	-0.000428566	-0.0015	-0.00296	0.000149875
1569.77	0.000560064	0.000587025	0.000180351	0.00013334	-0.000395441	-0.00151	-0.00299	0.000152179
1573.63	0.000601066	0.000667485	0.000249472	0.000212434	-0.000331027	-0.00152	-0.00305	0.000169164
1577.49	0.000520417	0.000586422	0.000207647	0.000131005	-0.000393517	-0.00144	-0.00277	0.000160908
1581.34	0.000113062	7.48919e-05	-0.000308452	-0.000481006	-0.00101	-0.00163	-0.00242	6.84426e-05
1585.2	-3.29284e-05	-9.55354e-05	-0.000510544	-0.000698855	-0.00124	-0.00176	-0.00238	1.98061e-05
1589.06	1.2676e-05	-5.52623e-05	-0.000471322	-0.000628492	-0.00117	-0.00175	-0.00242	2.4228e-05
1592.91	0.000109131	5.53384e-05	-0.000314185	-0.000455334	-0.000994158	-0.00164	-0.00241	7.0091e-05
1596.77	9.95132e-05	7.00183e-05	-0.000305465	-0.000457171	-0.000985963	-0.00159	-0.00235	9.15624e-05
1600.63	9.26712e-05	7.16854e-05	-0.00031453	-0.000450007	-0.000969261	-0.00157	-0.00232	8.6061e-05
1604.48	0.000172906	0.000162266	-0.000213606	-0.000332246	-0.000830282	-0.00155	-0.00239	8.08004e-05
1608.34	0.000224734	0.000234791	-0.000130477	-0.000250965	-0.000726324	-0.00149	-0.00241	9.9557e-05
1612.2	0.000237103	0.000255978	-0.00012494	-0.00024262	-0.000717117	-0.0015	-0.0025	0.000103306
1616.06	0.000482825	0.00056624	0.000163297	0.000110559	-0.000340899	-0.00137	-0.00268	0.00013667
1619.91	0.000587685	0.000689524	0.000325901	0.00031266	-0.000139037	-0.00125	-0.00267	0.000123444
1623.77	0.000588619	0.000695617	0.000340761	0.000330878	-0.000139227	-0.00122	-0.00263	0.000132781
1627.63	0.000439221	0.00053413	0.000172952	0.000112013	-0.000362531	-0.00126	-0.00243	0.000135243
1631.48	0.000373091	0.000442152	3.5217e-05	-3.73979e-05	-0.000516059	-0.00138	-0.00247	0.00011704
1635.34	0.00077289	0.000936335	0.000549311	0.000560264	0.00012448	-0.00118	-0.0028	0.000163129
1639.2	0.000615911	0.000737686	0.000436017	0.000407178	-3.80713e-05	-0.0011	-0.00249	0.000141119
1643.05	0.000514987	0.000586421	0.000247152	0.000200485	-0.000285476	-0.00134	-0.0027	0.000101155
1646.91	0.00105	0.00126	0.000886108	0.000969504	0.00049954	-0.0011	-0.00326	0.000186489
1650.77	0.00127	0.00158	0.00116	0.00129	0.000890973	-0.000957265	-0.00336	0.000227253
1654.62	0.000853951	0.00107	0.000688846	0.000736427	0.000336989	-0.00106	-0.00275	0.000150473
1658.48	0.000379726	0.000412586	1.48349e-05	-5.86218e-05	-0.000559021	-0.00147	-0.00266	9.46722e-05
1662.34	0.000340099	0.000350242	-8.09091e-05	-0.000181012	-0.000710627	-0.00164	-0.00287	0.000116409
1666.19	0.000437113	0.00047291	4.05473e-05	-5.22534e-05	-0.000580895	-0.00167	-0.00308	0.000128258
1670.05	0.000750867	0.000842941	0.000498467	0.000429512	-0.000125848	-0.00148	-0.00339	0.000181636
1673.91	0.000636149	0.000717455	0.000407864	0.000303872	-0.000257548	-0.00146	-0.00324	0.000140784
1677.77	0.000494605	0.000558526	0.000202505	0.00011684	-0.000435049	-0.00155	-0.00314	8.38313e-05
1681.62	0.000797965	0.000948575	0.000568432	0.000586031	6.62901e-05	-0.00144	-0.0034	8.22688e-05
1685.48	0.00104	0.00128	0.000950579	0.00101	0.000546387	-0.00105	-0.00321	0.000139967
1689.34	0.000648297	0.000749505	0.000421534	0.000365446	-0.00012705	-0.00125	-0.00284	0.000129959
1693.19	0.000620897	0.000696023	0.000327727	0.000263296	-0.000274962	-0.0014	-0.003	0.000159621
1697.05	0.0013	0.00158	0.00125	0.00137	0.000891343	-0.000908459	-0.00333	0.00030711
1700.91	0.00149	0.00185	0.00164	0.00185	0.00145	-0.000431058	-0.00281	0.00034217
1704.76	0.0011	0.00139	0.0011	0.00122	0.000770067	-0.0006273	-0.00248	0.000279952
1708.62	0.000690065	0.000891229	0.000570426	0.000572136	0.000105143	-0.00088789	-0.00228	0.000202874
1712.48	0.000745773	0.000926676	0.000601686	0.000607778	0.000130844	-0.00102	-0.00251	0.000182051
1716.34	0.0012	0.00146	0.00117	0.00127	0.000767277	-0.000941824	-0.00304	0.000231555
1720.19	0.0004565	0.000502753	0.000162019	7.7908e-05	-0.00049664	-0.00157	-0.00298	0.000100532
1724.05	-0.000107668	-0.000214846	-0.000678838	-0.000895437	-0.00151	-0.00222	-0.00316	-3.59129e-05
1727.91	-9.01867e-05	-0.000199531	-0.000732177	-0.000944455	-0.00158	-0.00245	-0.00352	-5.20931e-05
1731.76	0.0004516	0.000479365	-2.08982e-06	-0.000107377	-0.000721685	-0.00213	-0.00386	3.84129e-05
1735.62	0.000623784	0.000719096	0.000300066	0.000257572	-0.000303373	-0.00174	-0.00356	9.53115e-05
1739.48	0.000483059	0.000517964	9.42679e-05	2.36094e-05	-0.000555501	-0.00176	-0.00337	9.05311e-05
1743.33	0.000642484	0.000706314	0.000369731	0.000323669	-0.000231709	-0.00151	-0.00323	0.000115567
1747.19	0.000928962	0.0011	0.000815019	0.000849139	0.000319381	-0.00118	-0.00317	0.000163956
1751.05	0.00076593	0.000981827	0.000663884	0.000689522	0.000173646	-0.00107	-0.00265	0.000174995
1754.9	0.000368571	0.000474026	0.000132461	5.33175e-05	-0.000459863	-0.00133	-0.00242	0.000111425
1758.76	0.000327493	0.000413679	9.221e-05	4.10735e-06	-0.000510817	-0.00139	-0.00249	8.20101e-05
1762.62	0.00028662	0.000365236	2.66484e-05	-4.9376e-05	-0.000594107	-0.00141	-0.00242	8.07427e-05
1766.47	0.000314326	0.000374172	3.43234e-05	-4.08225e-05	-0.000602521	-0.00143	-0.00245	9.30861e-05
1770.33	0.000677401	0.000825346	0.000502247	0.00049168	-5.66651e-05	-0.00125	-0.00276	0.000159594
1774.19	0.000638117	0.000791926	0.000510399	0.000495904	-2.45249e-05	-0.00113	-0.00257	0.000156709
1778.05	0.000315367	0.00040765	8.7566e-05	2.32001e-05	-0.000523134	-0.00134	-0.00237	8.86e-05
1781.9	0.000219325	0.000321498	-4.71231e-05	-0.000113283	-0.000687311	-0.00144	-0.00232	6.20402e-05
1785.76	0.000130926	0.000209687	-0.000158064	-0.000248343	-0.00082759	-0.00149	-0.00226	5.18638e-05
1789.62	0.000344259	0.000442162	9.90606e-05	2.92276e-05	-0.000519966	-0.00139	-0.00246	9.84474e-05
1793.47	0.000593177	0.000745491	0.000445657	0.00043393	-8.6004e-05	-0.00114	-0.00249	0.000139185
1797.33	0.000455192	0.000589016	0.000280774	0.000269678	-0.000273941	-0.00122	-0.00239	0.00012327
1801.19	0.00033538	0.000464432	0.000131763	0.000102454	-0.000454038	-0.0013	-0.00229	0.000116528
1805.05	0.000163502	0.000243598	-0.000127942	-0.000189374	-0.000762692	-0.00143	-0.00219	7.74979e-05
1808.9	0.00017193	0.000249334	-0.000124608	-0.000203201	-0.000768335	-0.00147	-0.00226	7.07458e-05
1812.76	0.00013937	0.00021866	-0.000131452	-0.000240549	-0.000782425	-0.00144	-0.00217	7.37017e-05
1816.62	-2.4108e-05	1.57798e-05	-0.000331485	-0.00047164	-0.00104	-0.00156	-0.00212	4.36136e-05
1820.47	-8.64661e-06	5.15428e-05	-0.00032363	-0.000441875	-0.00103	-0.00157	-0.00219	3.96396e-05
1824.33	0.000193002	0.000304518	-9.23545e-05	-0.00016027	-0.000716658	-0.00147	-0.00234	7.74019e-05
1828.19	0.000403645	0.000572531	0.000204923	0.000190109	-0.000346385	-0.0013	-0.00241	0.000125338
1832.04	0.000217043	0.000355873	-1.02072e-05	-4.73412e-05	-0.000592078	-0.00137	-0.00224	7.55831e-05
1835.9	4.64132e-05	0.0001329	-0.000250178	-0.000342439	-0.000891246	-0.00152	-0.00219	3.03384e-05
1839.76	0.000115891	0.000197584	-0.000197346	-0.000282958	-0.000822989	-0.00154	-0.0023	2.83789e-05
1843.61	0.000376296	0.000532501	0.000192536	0.000161376	-0.00036024	-0.00129	-0.00235	6.40199e-05
1847.47	0.000274598	0.000428965	0.000113807	6.29183e-05	-0.000482185	-0.00125	-0.00214	7.89155e-05
1851.33	-1.51777e-05	5.49916e-05	-0.000309603	-0.000413757	-0.00098743	-0.00151	-0.00208	2.89256e-05
1855.18	-7.91994e-05	-2.53955e-05	-0.00042914	-0.000541268	-0.00111	-0.00162	-0.00211	1.07608e-05
1859.04	-3.27118e-05	3.62981e-05	-0.000362329	-0.00047807	-0.00105	-0.00159	-0.0021	1.68449e-05
1862.9	5.06558e-05	0.000117248	-0.000256808	-0.000360169	-0.000931156	-0.00155	-0.00218	1.90102e-05
1866.76	0.000334663	0.000468964	0.000152234	0.000105027	-0.000448591	-0.00133	-0.00237	7.12049e-05
1870.61	0.000289263	0.000445711	0.000144567	0.000108409	-0.000420857	-0.00125	-0.00217	7.71324e-05
1874.47	-2.92536e-05	6.62346e-05	-0.000317595	-0.000411758	-0.00095731	-0.00153	-0.00202	2.4838e-05
1878.33	-7.79279e-05	9.0664e-06	-0.000397087	-0.000518512	-0.00108	-0.00159	-0.00205	2.30977e-05
1882.18	-5.56872e-05	2.16441e-05	-0.000361423	-0.000490635	-0.00106	-0.00157	-0.00208	2.50157e-05
1886.04	1.97452e-05	0.000113107	-0.000243334	-0.000356441	-0.000923459	-0.00152	-0.00213	3.02455e-05
1889.9	9.3456e-05	0.000224768	-0.000128827	-0.000203237	-0.000776868	-0.00144	-0.00212	4.94489e-05
1893.75	5.60961e-05	0.000185869	-0.00016158	-0.000227507	-0.000803967	-0.00143	-0.00207	4.97347e-05
1897.61	-2.53522e-05	8.08378e-05	-0.000284211	-0.000366605	-0.0009427	-0.0015	-0.00202	3.51372e-05
1901.47	-5.95194e-05	3.47926e-05	-0.000362368	-0.00045285	-0.00102	-0.00154	-0.00201	1.49893e-05
1905.33	1.3909e-05	0.000116656	-0.000283116	-0.000354568	-0.000926296	-0.00151	-0.00207	1.8508e-05
1909.18	8.65409e-05	0.000204929	-0.00016662	-0.000222583	-0.000802869	-0.00143	-0.00209	3.41548e-05
1913.04	2.12787e-05	0.000131905	-0.000228345	-0.000295156	-0.000891073	-0.00147	-0.00207	3.21468e-05
1916.9	7.81218e-05	0.000221536	-0.000132753	-0.000192202	-0.000762847	-0.00143	-0.00213	4.39096e-05
1920.75	0.00018298	0.000357023	2.03379e-05	-2.6994e-05	-0.00056182	-0.00132	-0.0021	5.21391e-05
1924.61	8.94885e-05	0.000221385	-0.000130728	-0.000185753	-0.000754928	-0.0014	-0.00204	3.03747e-05
1928.47	-6.83089e-05	3.55914e-05	-0.000347071	-0.000434502	-0.00102	-0.00154	-0.00201	5.08448e-06
1932.32	-8.95402e-05	2.14501e-05	-0.000370041	-0.000476961	-0.00106	-0.00156	-0.00203	1.1e-07
1936.18	-7.36287e-05	4.88275e-05	-0.000352975	-0.000443323	-0.00103	-0.00155	-0.00205	8.63615e-06
1940.04	4.57717e-05	0.00018473	-0.000200574	-0.000266767	-0.000838561	-0.00147	-0.00213	2.62894e-05
1943.89	0.000136645	0.00029132	-5.33071e-05	-0.000112102	-0.000653676	-0.00138	-0.0021	4.95684e-05
1947.75	-7.85382e-06	0.000126799	-0.000244834	-0.000327926	-0.000884295	-0.00151	-0.00204	2.34476e-05
1951.61	-9.17369e-05	3.22079e-05	-0.000360617	-0.000453909	-0.00103	-0.00158	-0.00205	-1.22168e-06
1955.46	-8.66559e-05	3.61626e-05	-0.000358267	-0.000437646	-0.00103	-0.00157	-0.00206	-3.13484e-06
1959.32	-6.99222e-05	4.84854e-05	-0.00034501	-0.00042537	-0.00103	-0.00156	-0.00204	7.85643e-06
1963.18	-1.65989e-05	8.86791e-05	-0.000275246	-0.000367564	-0.000965124	-0.00153	-0.00207	1.8759e-05
1967.04	3.19175e-05	0.000158659	-0.000180363	-0.000253599	-0.000854809	-0.00145	-0.00209	2.05433e-05
1970.89	-4.66304e-05	7.55345e-05	-0.000282718	-0.000358365	-0.000969867	-0.00151	-0.00205	1.05003e-05
1974.75	-9.88971e-05	7.88069e-06	-0.000369616	-0.000452085	-0.00106	-0.00157	-0.00204	3.32987e-06
1978.61	-9.25844e-05	9.44739e-06	-0.000367114	-0.00044625	-0.00105	-0.00157	-0.00202	-1.11146e-07
1982.46	-7.70185e-05	3.42677e-05	-0.000347365	-0.00042762	-0.00102	-0.00155	-0.002	-8.81806e-06
1986.32	-2.11414e-05	0.000109364	-0.000269924	-0.000332548	-0.000921763	-0.0015	-0.00202	-9.37076e-06
1990.18	8.45284e-05	0.000230965	-0.000111673	-0.000156437	-0.000742183	-0.0014	-0.00203	1.64295e-05
1994.03	4.66803e-05	0.000192012	-0.000140041	-0.000198127	-0.000793918	-0.00141	-0.00198	1.58737e-05
1997.89	-5.91324e-05	7.53939e-05	-0.000286679	-0.000361163	-0.000974093	-0.00151	-0.00199	-1.13716e-07
2001.75	-6.8943e-05	5.49956e-05	-0.000312058	-0.000390866	-0.000982437	-0.00151	-0.00199	-3.40179e-06
2005.61	-5.33706e-05	7.32849e-05	-0.000288474	-0.000376439	-0.000946104	-0.00146	-0.00196	3.4139e-06
2009.46	-5.44789e-05	9.21334e-05	-0.000277659	-0.000358118	-0.000936098	-0.00146	-0.00196	-2.28903e-07
2013.32	-2.69784e-05	0.000138613	-0.000233619	-0.000306182	-0.000882845	-0.00144	-0.00197	5.9306e-06
2017.18	4.62992e-05	0.000222093	-0.000120687	-0.000173057	-0.000758521	-0.00136	-0.00195	1.92814e-05
2021.03	4.58117e-06	0.000178078	-0.000174672	-0.000218134	-0.00082367	-0.0014	-0.00192	1.11593e-05
2024.89	-4.51419e-05	0.000130876	-0.000240873	-0.000291148	-0.000902604	-0.00145	-0.00193	-5.83229e-07
2028.75	-5.99958e-05	0.000121863	-0.00026045	-0.000316352	-0.000912685	-0.00146	-0.00192	-8.42047e-06
2032.6	-6.26539e-05	0.000129649	-0.000264343	-0.00030576	-0.000905548	-0.00145	-0.0019	-7.15709e-06
2036.46	-3.76913e-05	0.000140959	-0.000238318	-0.000262185	-0.000876707	-0.00142	-0.00189	-2.5994e-06
2040.32	6.72047e-06	0.000177252	-0.000172872	-0.000187633	-0.000799436	-0.00136	-0.00189	8.34058e-06
2044.17	-6.06727e-06	0.000174809	-0.000168021	-0.00020046	-0.00080166	-0.00135	-0.00188	1.78414e-05
2048.03	-3.14443e-05	0.000140212	-0.000201423	-0.000251195	-0.000850493	-0.00137	-0.00188	1.20986e-05
2051.89	-1.98745e-05	0.000141043	-0.000205469	-0.000253985	-0.000854722	-0.00137	-0.00186	1.00873e-05
2055.74	-1.30494e-05	0.000156895	-0.00019695	-0.00024655	-0.00083909	-0.00137	-0.00185	5.73933e-06
2059.6	-7.43885e-06	0.000183776	-0.000168045	-0.000222922	-0.000806201	-0.00136	-0.00185	4.87794e-07
2063.46	1.44935e-05	0.000240381	-0.000111798	-0.000159119	-0.000733222	-0.00132	-0.00184	2.47752e-06
2067.32	8.73696e-06	0.000233791	-0.000118847	-0.000156955	-0.000741898	-0.0013	-0.00184	8.73696e-06
2071.17	-1.54863e-05	0.000183984	-0.000163439	-0.000212365	-0.000818242	-0.00134	-0.00185	3.82529e-06
2075.03	-1.85825e-05	0.000171888	-0.000171331	-0.00022714	-0.00082116	-0.00135	-0.00184	-1.17689e-06
2078.89	-2.62554e-05	0.000186339	-0.000164003	-0.000207492	-0.000791519	-0.00133	-0.00181	5.91057e-06
2082.74	-1.85534e-05	0.000206523	-0.000148302	-0.000177413	-0.00075744	-0.00131	-0.00179	2.69867e-05
2086.6	-9.13306e-06	0.000199668	-0.000133532	-0.00016049	-0.000753824	-0.00131	-0.00181	1.56837e-05
2090.46	-1.41964e-05	0.000205467	-0.000130746	-0.000161484	-0.000763117	-0.00131	-0.00183	-8.42908e-06
2094.32	-8.74445e-06	0.000202009	-0.000146058	-0.000185978	-0.000780537	-0.00132	-0.00181	-2.15443e-06
2098.17	1.0415e-05	0.000218143	-0.000136729	-0.000161369	-0.000771217	-0.0013	-0.00178	2.56564e-05
2102.03	5.48331e-06	0.000228577	-0.0001367	-0.000147412	-0.000763263	-0.0013	-0.00179	2.25071e-05
2105.89	1.59976e-06	0.000237277	-0.000115887	-0.000140523	-0.000755023	-0.00131	-0.0018	2.11169e-05
2109.74	3.59925e-06	0.000244428	-9.673e-05	-0.000135808	-0.000745752	-0.00129	-0.00181	1.98602e-05
2113.6	-2.51971e-06	0.000239243	-0.000103373	-0.000133997	-0.00073511	-0.00129	-0.00181	5.10403e-06
2117.46	-2.18411e-05	0.000220161	-0.000129297	-0.000140055	-0.000749597	-0.00131	-0.00181	-7.97168e-06
2121.31	-1.14951e-05	0.000219121	-0.000120211	-0.000137032	-0.000750166	-0.00129	-0.00178	8.24787e-06
2125.17	2.8025e-06	0.000232868	-9.7566e-05	-0.000125526	-0.000733081	-0.00129	-0.00178	2.25503e-05
2129.03	-1.61463e-05	0.000230363	-0.000106226	-0.000124529	-0.000729786	-0.00129	-0.0018	7.90972e-06
2132.88	1.51064e-06	0.000250241	-9.72721e-05	-0.000102921	-0.000713613	-0.00126	-0.00179	1.69454e-05
2136.74	2.10469e-05	0.000275853	-6.71653e-05	-6.70334e-05	-0.000687554	-0.00124	-0.00178	3.08776e-05
2140.6	1.82472e-05	0.000259758	-7.47738e-05	-7.90712e-05	-0.000692534	-0.00126	-0.00178	1.871e-05
2144.45	2.70964e-05	0.000251222	-7.18155e-05	-8.55293e-05	-0.000691125	-0.00126	-0.00178	1.92126e-05
2148.31	1.41568e-05	0.000270376	-6.61317e-05	-7.18476e-05	-0.000690229	-0.00125	-0.00178	4.28693e-05
2152.17	2.53258e-05	0.00029258	-5.19846e-05	-4.85856e-05	-0.000681864	-0.00124	-0.00177	3.59227e-05
2156.03	3.93812e-05	0.000294323	-4.80731e-05	-3.27619e-05	-0.000675899	-0.00123	-0.00177	1.61804e-05
2159.88	4.48137e-05	0.000298132	-4.35391e-05	-3.66292e-05	-0.000663015	-0.00123	-0.00177	2.04614e-05
2163.74	4.05831e-05	0.000310935	-3.56028e-05	-3.88333e-05	-0.000648185	-0.00124	-0.00177	3.88333e-05
2167.6	1.03879e-05	0.000310355	-3.41991e-05	-4.63407e-05	-0.000663947	-0.00124	-0.00177	3.41991e-05
2171.45	1.70518e-05	0.000308693	-2.58484e-05	-3.17354e-05	-0.000675104	-0.00123	-0.00177	2.63221e-05
2175.31	4.09183e-05	0.000318118	-1.29609e-05	-3.8679e-06	-0.000665212	-0.00121	-0.00176	4.32255e-05
2179.17	3.56753e-05	0.000323052	-1.30038e-05	-4.42537e-06	-0.000668708	-0.00121	-0.00177	4.03049e-05
2183.02	4.82822e-05	0.000323907	-9.56083e-06	5.46333e-07	-0.000642693	-0.00122	-0.00176	4.09067e-05
2186.88	6.48198e-05	0.000327251	2.26116e-06	1.73355e-05	-0.000625518	-0.0012	-0.00175	4.4812e-05
2190.74	6.14241e-05	0.000330412	1.55278e-05	2.38414e-05	-0.000621593	-0.00119	-0.00175	3.52467e-05
2194.59	5.16268e-05	0.00032651	1.70251e-05	9.9945e-06	-0.000618832	-0.00119	-0.00176	2.24015e-05
2198.45	6.95528e-05	0.000364495	3.47764e-05	2.62724e-05	-0.000606271	-0.00118	-0.00173	3.46381e-05
2202.31	8.0619e-05	0.000387693	3.4551e-05	4.22521e-05	-0.000587922	-0.00116	-0.00172	4.45417e-05
2206.17	7.32136e-05	0.000383049	2.51237e-05	4.64197e-05	-0.000591346	-0.00115	-0.00173	3.81379e-05
2210.02	8.02203e-05	0.000377364	3.46993e-05	5.0897e-05	-0.000583326	-0.00115	-0.00172	3.41408e-05
2213.88	8.10062e-05	0.000386757	5.18804e-05	5.39108e-05	-0.000576915	-0.00115	-0.0017	2.73055e-05
2217.74	0.000101272	0.000408037	7.05111e-05	8.22396e-05	-0.000557979	-0.00113	-0.00168	4.0593e-05
2221.59	0.000108106	0.00041531	8.07098e-05	9.52179e-05	-0.000529192	-0.0011	-0.00166	5.40882e-05
2225.45	8.14766e-05	0.00039862	9.34189e-05	8.52218e-05	-0.000532813	-0.0011	-0.00167	6.31744e-05
2229.31	7.19709e-05	0.000391266	9.27467e-05	9.20376e-05	-0.000546553	-0.0011	-0.00167	4.53806e-05
2233.16	8.4699e-05	0.000414812	9.21725e-05	0.000131533	-0.000524209	-0.00108	-0.00165	4.16378e-05
2237.02	0.000119144	0.000444217	0.000127072	0.000174287	-0.000471074	-0.00104	-0.00162	5.85003e-05
2240.88	0.000140773	0.000462334	0.000167378	0.000207179	-0.000435514	-0.001	-0.00158	6.64781e-05
2244.74	0.000162576	0.000499248	0.000205416	0.000247896	-0.000393048	-0.000958968	-0.00152	7.7472e-05
2248.59	0.000187424	0.000538545	0.00024891	0.000299328	-0.000328914	-0.000890317	-0.00147	8.23189e-05
2252.45	0.000211934	0.00059196	0.000316119	0.000355452	-0.000253884	-0.000804402	-0.00139	8.18652e-05
2256.31	0.000232489	0.000646933	0.000375683	0.000423805	-0.000180492	-0.00072109	-0.00127	7.6497e-05
2260.16	0.00023413	0.000681646	0.000422728	0.000502169	-0.000123722	-0.000635379	-0.00118	5.24456e-05
2264.02	0.000264899	0.00072507	0.000491174	0.000584333	-3.97349e-05	-0.000536236	-0.00109	4.55065e-05
2267.88	0.000283912	0.000758933	0.00053451	0.000631626	3.61397e-05	-0.000466023	-0.00103	4.49887e-05
2271.73	0.000275979	0.000774637	0.000542104	0.000640194	5.70322e-05	-0.000450808	-0.00101	3.68022e-05
2275.59	0.000275766	0.000775929	0.000539718	0.000628625	3.71626e-05	-0.000474291	-0.00103	6.69227e-05
2279.45	0.000267863	0.000740715	0.000507092	0.000575198	-4.32856e-05	-0.000570937	-0.00113	9.2552e-05
2283.3	0.000282317	0.000731731	0.000515907	0.000585625	-5.32999e-05	-0.000591322	-0.00115	9.64047e-05
2287.16	0.000385489	0.000880392	0.000711451	0.000820636	0.000221028	-0.000301437	-0.000842808	0.000116475
2291.02	0.000494274	0.0011	0.00101	0.00119	0.000644073	0.000166512	-0.000344398	9.9969e-05
2294.88	0.000653789	0.00136	0.00138	0.00163	0.00113	0.000735335	0.000267574	6.97607e-05
2298.73	0.000861058	0.0017	0.00181	0.00215	0.00174	0.00143	0.001	7.0259e-05
2302.59	0.00113	0.00216	0.00241	0.00288	0.00255	0.00233	0.00197	0.000106704
2306.45	0.00153	0.00282	0.0033	0.00394	0.00375	0.00365	0.0034	0.000156452
2310.3	0.00199	0.0036	0.00435	0.00518	0.00521	0.00523	0.00512	0.000201031
2314.16	0.0024	0.00431	0.00528	0.0063	0.00652	0.00666	0.00671	0.00021881
2318.02	0.0029	0.0052	0.00645	0.00773	0.0082	0.00849	0.00875	0.00023641
2321.87	0.00355	0.0063	0.00789	0.00951	0.01027	0.01073	0.01124	0.000308579
2325.73	0.00403	0.00715	0.00897	0.01085	0.01181	0.01242	0.01313	0.00038012
2329.59	0.00441	0.00782	0.00988	0.01198	0.01309	0.01389	0.01473	0.00042007
2333.45	0.00468	0.00823	0.0104	0.01265	0.01388	0.01483	0.0157	0.000442081
2337.3	0.00491	0.00854	0.01083	0.01314	0.01449	0.01552	0.01644	0.000447565
2341.16	0.00501	0.00874	0.01119	0.01348	0.01485	0.01593	0.01693	0.000428607
2345.01	0.00444	0.00775	0.00994	0.01186	0.01296	0.01389	0.01464	0.000421644
2348.87	0.00399	0.00688	0.00882	0.01046	0.01136	0.01213	0.0127	0.000416456
2352.73	0.00481	0.00832	0.01072	0.01279	0.01409	0.01508	0.01602	0.000460462
2356.59	0.00613	0.0108	0.01394	0.0168	0.01878	0.02012	0.02163	0.00051277
2360.44	0.00667	0.01181	0.01519	0.01841	0.02064	0.02207	0.02379	0.000564801
2364.3	0.00629	0.01113	0.01426	0.01729	0.01935	0.02057	0.02211	0.000546306
2368.16	0.00528	0.00937	0.01192	0.01442	0.016	0.0169	0.01796	0.000479752
2372.01	0.00409	0.00722	0.00903	0.01093	0.01187	0.01238	0.01297	0.000424415
2375.87	0.00287	0.00502	0.00618	0.00742	0.00777	0.00791	0.00806	0.000339692
2379.73	0.00169	0.003	0.00356	0.0042	0.00403	0.00388	0.0036	0.000256889
2383.59	0.000804583	0.00153	0.00164	0.00191	0.00134	0.000981703	0.000404251	0.000186577
2387.44	0.000392018	0.000855038	0.000737979	0.000862619	0.000109723	-0.000365688	-0.00105	0.000157574
2391.3	0.000293587	0.000691449	0.000504481	0.000602694	-0.000187372	-0.000692257	-0.00138	0.000149623
2395.16	0.000284324	0.000677861	0.000463727	0.00057383	-0.000201343	-0.000709678	-0.0014	0.000130019
2399.01	0.000265419	0.000664318	0.000452081	0.000576874	-0.000181547	-0.00070532	-0.0014	0.00011099
2402.87	0.000262858	0.000691346	0.000465539	0.000586708	-0.000133791	-0.000708854	-0.00137	0.000102847
2406.73	0.000268036	0.000744001	0.000499812	0.000609656	-8.55886e-05	-0.000693366	-0.00132	0.000113111
2410.58	0.000275046	0.00076895	0.000522653	0.000643549	-5.34858e-05	-0.000671971	-0.0013	0.00013695
2414.44	0.000271154	0.000774773	0.00052514	0.000651805	-3.22822e-05	-0.000674969	-0.00131	0.000132332
2418.3	0.000270865	0.000778242	0.000536539	0.000673619	-1.67231e-05	-0.000658461	-0.00129	0.000110554
2422.15	0.000296936	0.000801249	0.000574126	0.000725238	2.28857e-05	-0.00061618	-0.00125	0.000124591
2426.01	0.000320085	0.000825774	0.000611334	0.000753935	4.38325e-05	-0.000578439	-0.00122	0.000149478
2429.87	0.000335782	0.000861184	0.000639407	0.00076895	8.05179e-05	-0.000539279	-0.00117	0.000174912
2433.72	0.000329802	0.000854335	0.000627023	0.000769176	8.78249e-05	-0.000543448	-0.00117	0.000176067
2437.58	0.000317787	0.000840302	0.000616689	0.000762338	7.64594e-05	-0.000560786	-0.00118	0.000142641
2441.44	0.000339235	0.000881693	0.000627016	0.000792024	0.000104586	-0.00054095	-0.00114	0.000138946
2445.3	0.000370976	0.000902226	0.000624036	0.000805826	0.000120437	-0.000535957	-0.00112	0.000141616
2449.15	0.000344892	0.000902854	0.000634998	0.000803904	0.000113363	-0.000547595	-0.00114	0.000145306
2453.01	0.000333369	0.00089724	0.000659047	0.000817786	0.000123915	-0.000553812	-0.00115	0.000132874
2456.87	0.000349658	0.000885292	0.000656849	0.000807647	0.000135964	-0.000541398	-0.00115	0.000127657
2460.72	0.000352875	0.000897192	0.000651514	0.000809802	0.000141116	-0.000526125	-0.00114	0.000125814
2464.58	0.000352853	0.000912526	0.000662399	0.000825655	0.000131883	-0.000524208	-0.00113	0.000118669
2468.44	0.000356006	0.000946356	0.000695852	0.000853422	0.000129869	-0.000487669	-0.00111	0.000134913
2472.29	0.000345524	0.000956149	0.000727915	0.000865267	0.000153985	-0.000472587	-0.0011	0.000136066
2476.15	0.0003435	0.000925	0.000705229	0.000855613	0.000171965	-0.000479267	-0.0011	0.000118054
2480.01	0.000353434	0.000918033	0.000679622	0.000862245	0.000172794	-0.000480271	-0.0011	0.000116403
2483.86	0.000350038	0.000929831	0.000701719	0.000887979	0.000175884	-0.000460635	-0.00109	0.00010048
2487.72	0.000324315	0.000948924	0.000723985	0.000893166	0.000190513	-0.000443895	-0.00108	7.96913e-05
2491.58	0.000340468	0.000968704	0.000732855	0.000908002	0.000217065	-0.000432477	-0.00106	0.000103662
2495.44	0.000356509	0.00095162	0.000722087	0.000922492	0.000226568	-0.000446856	-0.00106	0.000125842
2499.29	0.000369137	0.000934604	0.000726118	0.000917988	0.000223266	-0.00045143	-0.00108	0.000120072
2503.15	0.000358984	0.000963135	0.000736206	0.00089702	0.000203693	-0.000445529	-0.0011	9.97858e-05
2507.01	0.000349148	0.000986249	0.000744193	0.000901314	0.000225526	-0.000428544	-0.00107	0.000111312
2510.86	0.000376991	0.000997933	0.000763592	0.000948561	0.000266256	-0.000388981	-0.00103	0.000145471
2514.72	0.00040086	0.000995608	0.000764322	0.000965637	0.000270099	-0.000385477	-0.00105	0.000132795
2518.58	0.000405068	0.00101	0.000758893	0.000972465	0.00027235	-0.000382106	-0.00106	0.00014114
2522.43	0.000408886	0.00102	0.000766739	0.000979673	0.000280681	-0.000374834	-0.00104	0.0001595
2526.29	0.000397625	0.00103	0.000787583	0.000991388	0.000275039	-0.000376317	-0.00104	0.000142468
2530.15	0.000377293	0.00101	0.000793925	0.000982929	0.000251946	-0.000394727	-0.00106	9.56644e-05
2534.01	0.000369736	0.000985933	0.000799272	0.000985215	0.00024655	-0.000401384	-0.00107	9.03719e-05
2537.86	0.000404262	0.00102	0.000825609	0.00103	0.000272446	-0.000372432	-0.00104	0.000148451
2541.72	0.000419019	0.00105	0.000809003	0.00102	0.000278625	-0.000348326	-0.00103	0.000143911
2545.58	0.000419244	0.00105	0.000810002	0.00102	0.000283957	-0.000350154	-0.00103	0.000120004
2549.43	0.000434315	0.00105	0.000824827	0.00103	0.000307077	-0.000347071	-0.00104	0.000121434
2553.29	0.000442241	0.00107	0.000834091	0.00103	0.000334273	-0.000331635	-0.00102	0.000135256
2557.15	0.000423982	0.00106	0.000814577	0.00102	0.000325101	-0.000341338	-0.00103	0.000131354
2561	0.000431007	0.00106	0.000825876	0.00103	0.000321037	-0.000339792	-0.00103	0.000131287
2564.86	0.000434551	0.00107	0.000836436	0.00104	0.00031215	-0.0003472	-0.00102	0.000128457
2568.72	0.000408891	0.00108	0.000831954	0.00106	0.000307841	-0.000339776	-0.00101	0.000123597
2572.57	0.000414155	0.00109	0.000846678	0.00109	0.000331915	-0.000319362	-0.00099076	0.000128668
2576.43	0.000433765	0.00109	0.000869197	0.00111	0.00035303	-0.000291183	-0.000961783	0.000125639
2580.29	0.000435807	0.0011	0.000877278	0.0011	0.000361331	-0.000291405	-0.000962155	0.00012713
2584.14	0.000458772	0.00112	0.00089407	0.00113	0.00037745	-0.000278896	-0.000956761	0.000129294
2588	0.000464548	0.00112	0.000907419	0.00115	0.000377095	-0.000274132	-0.000954603	0.000117071
2591.86	0.000441367	0.00112	0.000921539	0.00115	0.000417185	-0.000270125	-0.000953031	0.000115099
2595.72	0.000449857	0.00113	0.000936756	0.00116	0.000456438	-0.000264273	-0.000953961	0.000126731
2599.57	0.00047467	0.00114	0.000935477	0.00115	0.000455525	-0.000255302	-0.000953302	0.000140713
2603.43	0.000468679	0.00117	0.000940574	0.00119	0.000457988	-0.000221284	-0.000936127	0.000163195
2607.29	0.000446665	0.00116	0.000935282	0.00121	0.000459858	-0.000208906	-0.000933289	0.000177774
2611.14	0.000442231	0.00115	0.000948059	0.0012	0.000442993	-0.000217736	-0.000933302	0.000162612
2615	0.000447392	0.00117	0.000963746	0.00122	0.000453028	-0.000214145	-0.000945407	0.000157027
2618.86	0.000466573	0.00119	0.000979429	0.00124	0.000464081	-0.000199891	-0.000950011	0.000163765
2622.72	0.000482001	0.00118	0.000981502	0.00123	0.00045556	-0.000200569	-0.000937176	0.000141918
2626.57	0.000491928	0.00119	0.000996009	0.00121	0.000467331	-0.000197446	-0.000918651	0.000128576
2630.43	0.000488929	0.00119	0.00101	0.00122	0.00048922	-0.000188817	-0.000899661	0.000134717
2634.28	0.000469783	0.00119	0.001	0.00122	0.000488815	-0.000192846	-0.000908687	0.000128273
2638.14	0.000482849	0.00122	0.001	0.00125	0.000517832	-0.000171117	-0.000902065	0.000129799
2642	0.000512808	0.00123	0.00102	0.00128	0.000540771	-0.000135901	-0.000874462	0.000128373
2645.86	0.000502927	0.00124	0.00105	0.00129	0.000529123	-0.000123034	-0.00085996	0.000131962
2649.71	0.00049944	0.00127	0.00107	0.00129	0.000545514	-0.000120307	-0.000834565	0.000158604
2653.57	0.000498072	0.00126	0.00106	0.00129	0.00056842	-0.000128347	-0.000823632	0.000172413
2657.43	0.000499394	0.00123	0.00105	0.00131	0.000571472	-0.000140786	-0.000842436	0.000154666
2661.28	0.000509548	0.00121	0.00104	0.00133	0.000543776	-0.000153232	-0.000857306	0.000112337
2665.14	0.000523884	0.00126	0.00106	0.00134	0.000563223	-0.000126603	-0.000832903	0.000132993
2669	0.000514042	0.00129	0.00109	0.00135	0.000582682	-0.000113631	-0.000829582	0.000158622
2672.86	0.000508913	0.00128	0.00109	0.00137	0.000588754	-0.000114332	-0.000834312	0.00017004
2676.71	0.00049566	0.00128	0.00109	0.00138	0.000607287	-0.000108801	-0.000818632	0.000158761
2680.57	0.000476088	0.00129	0.0011	0.00137	0.000586072	-0.000107654	-0.000823863	0.00013915
2684.43	0.000494634	0.0013	0.0011	0.00138	0.0005798	-8.31334e-05	-0.000840786	0.000146754
2688.28	0.000510125	0.00129	0.0011	0.00138	0.000595179	-6.55758e-05	-0.000844633	0.000151446
2692.14	0.000508231	0.00129	0.00111	0.00139	0.000630657	-5.74255e-05	-0.000840604	0.000161938
2696	0.000531077	0.00131	0.00114	0.00141	0.00063945	-6.45099e-05	-0.000834418	0.000164767
2699.85	0.000557047	0.00132	0.00116	0.00143	0.000633237	-5.39211e-05	-0.000817992	0.000171867
2703.71	0.000536449	0.00133	0.00115	0.00142	0.000639704	-4.58335e-05	-0.000822624	0.000191197
2707.57	0.000504793	0.00133	0.00115	0.00142	0.000631484	-5.26496e-05	-0.000828064	0.000190245
2711.42	0.000511579	0.00133	0.00116	0.00144	0.000634966	-5.58579e-05	-0.000808376	0.000186644
2715.28	0.000540297	0.00137	0.0012	0.00149	0.000678693	-1.97708e-05	-0.000776292	0.00021842
2719.14	0.000545773	0.0014	0.00121	0.00153	0.000706313	7.97975e-06	-0.000752722	0.000205374
2722.99	0.000540821	0.00139	0.0012	0.00153	0.000689937	1.97064e-05	-0.000761491	0.000166082
2726.85	0.000544983	0.00136	0.0012	0.00149	0.00067671	2.39983e-05	-0.0007671	0.000159319
2730.71	0.000563515	0.00139	0.0012	0.0015	0.000694952	1.84585e-05	-0.000754359	0.000162095
2734.57	0.000585974	0.00144	0.00121	0.00154	0.000737976	3.68296e-05	-0.000726268	0.000176378
2738.42	0.000598016	0.00143	0.00123	0.00154	0.00075644	5.7366e-05	-0.000727276	0.000200086
2742.28	0.000555848	0.00141	0.00123	0.00153	0.00073763	5.33769e-05	-0.000739773	0.000190249
2746.14	0.000554312	0.00143	0.00124	0.00154	0.000744174	3.64665e-05	-0.000707923	0.000179858
2749.99	0.000592939	0.00146	0.00125	0.00157	0.000773639	2.41796e-05	-0.000695379	0.000192357
2753.85	0.000633759	0.00148	0.00128	0.00162	0.000795719	4.48506e-05	-0.000683918	0.000223711
2757.71	0.00064394	0.00148	0.0013	0.00163	0.000798403	5.31544e-05	-0.000702856	0.000224357
2761.56	0.000620854	0.00146	0.0013	0.0016	0.000795623	4.88741e-05	-0.000742821	0.000200624
2765.42	0.00061058	0.00145	0.00128	0.00159	0.000787502	6.10908e-05	-0.000729477	0.00017747
2769.28	0.000610044	0.00146	0.00128	0.0016	0.000785551	5.80261e-05	-0.000697193	0.000174518
2773.14	0.00059948	0.00148	0.00129	0.00159	0.000804087	5.76869e-05	-0.000686507	0.000182657
2776.99	0.000609816	0.00149	0.00131	0.00161	0.000817	6.87662e-05	-0.000657764	0.000180719
2780.85	0.00065429	0.00152	0.00133	0.00166	0.000838816	0.000102156	-0.000629279	0.000178412
2784.71	0.000670082	0.00153	0.00132	0.00167	0.000840198	0.000128033	-0.000640837	0.000192999
2788.56	0.000667287	0.00153	0.00133	0.00167	0.000830803	0.000127988	-0.000660787	0.000223811
2792.42	0.000640224	0.00154	0.00135	0.00169	0.000830863	0.000150012	-0.000662507	0.000210782
2796.28	0.000615816	0.00152	0.00135	0.00169	0.000842892	0.00013681	-0.000674675	0.000189004
2800.13	0.000619071	0.00151	0.00136	0.00167	0.000858624	0.000113425	-0.000657068	0.000207454
2803.99	0.00063648	0.00156	0.0014	0.00168	0.000881236	0.000126932	-0.000618038	0.000232803
2807.85	0.00063247	0.00157	0.0014	0.0017	0.000900181	0.000142314	-0.000620011	0.000217301
2811.7	0.000612404	0.00154	0.00135	0.0017	0.000891636	0.000138181	-0.000648671	0.000196713
2815.56	0.000595751	0.00155	0.00132	0.00171	0.000872593	0.000123668	-0.000653263	0.000212414
2819.42	0.000600186	0.00155	0.00133	0.00172	0.000877132	0.000123139	-0.000656431	0.000225099
2823.28	0.000636763	0.00156	0.00138	0.00173	0.000900095	0.000161254	-0.000640483	0.000233453
2827.13	0.000639166	0.00158	0.00139	0.00174	0.000905553	0.000193163	-0.000623633	0.000228549
2830.99	0.00063885	0.00157	0.00136	0.00175	0.000918949	0.000181019	-0.000615606	0.000210133
2834.85	0.00063546	0.00159	0.00139	0.00178	0.000935715	0.000188914	-0.000602164	0.000212528
2838.7	0.000659327	0.00163	0.00143	0.00179	0.000957582	0.000207363	-0.000587232	0.000206411
2842.56	0.000670434	0.0016	0.00144	0.00178	0.000964717	0.000189758	-0.000596021	0.000182365
2846.42	0.000658145	0.00159	0.00143	0.00179	0.000953433	0.000179173	-0.000609785	0.00016972
2850.27	0.000635612	0.00159	0.00141	0.0018	0.000924224	0.000175784	-0.000608886	0.000156897
2854.13	0.000631967	0.00162	0.00142	0.00184	0.000934972	0.000232442	-0.000569334	0.000176438
2857.99	0.000631969	0.00163	0.00147	0.00183	0.000952902	0.000244968	-0.000568438	0.000181066
2861.84	0.000644995	0.00164	0.0015	0.00183	0.000995276	0.000208117	-0.000571378	0.000207004
2865.7	0.000677397	0.00165	0.00149	0.0019	0.00104	0.000247288	-0.000534048	0.00024735
2869.56	0.0006789	0.00164	0.00144	0.00189	0.00102	0.000273149	-0.000530847	0.000230023
2873.41	0.000687967	0.00165	0.00147	0.00187	0.001	0.000271664	-0.000536981	0.000219821
2877.27	0.000717498	0.00165	0.00152	0.00186	0.00101	0.000249421	-0.000551696	0.000227705
2881.13	0.000727896	0.00167	0.00149	0.00183	0.0009946	0.000240359	-0.000575083	0.000217393
2884.99	0.000680825	0.00166	0.00146	0.00184	0.000959291	0.000241567	-0.000589428	0.00021372
2888.84	0.000670709	0.00167	0.00148	0.00185	0.000982708	0.000246135	-0.00058917	0.000214594
2892.7	0.000694066	0.0017	0.00148	0.00186	0.00101	0.000261078	-0.000559136	0.000198768
2896.56	0.000672923	0.00168	0.00146	0.00187	0.000987624	0.000262144	-0.000556784	0.000186129
2900.41	0.000651377	0.00168	0.0015	0.00189	0.00101	0.000275757	-0.00057664	0.000223499
2904.27	0.000670123	0.00169	0.00153	0.00189	0.00104	0.000267268	-0.000578819	0.000223114
2908.13	0.000693754	0.00169	0.00151	0.00189	0.00106	0.000285052	-0.000550373	0.00020468
2911.99	0.000676691	0.00168	0.00152	0.0019	0.00105	0.000300655	-0.000567519	0.000200748
2915.84	0.000683912	0.00173	0.00153	0.00191	0.00107	0.00029083	-0.000599211	0.000217919
2919.7	0.000710857	0.00175	0.00154	0.00193	0.00109	0.000309611	-0.000590757	0.000215301
2923.55	0.000693373	0.00172	0.00156	0.00198	0.0011	0.000360813	-0.00055259	0.000180682
2927.41	0.000694842	0.00173	0.00156	0.00199	0.00114	0.000366007	-0.000522749	0.000182212
2931.27	0.000728025	0.00176	0.00158	0.00198	0.00115	0.000329235	-0.000511602	0.00021814
2935.13	0.000733314	0.00175	0.00158	0.00196	0.00111	0.000285991	-0.000537157	0.000225098
2938.98	0.000718562	0.00173	0.00157	0.00193	0.00109	0.000260929	-0.000566177	0.000208771
2942.84	0.000727424	0.00174	0.00156	0.00194	0.0011	0.000287388	-0.000527934	0.00021229
2946.7	0.000762474	0.00177	0.00159	0.00197	0.00113	0.000331965	-0.000504742	0.000252405
2950.55	0.000760457	0.00177	0.00161	0.00198	0.00113	0.000350213	-0.000540138	0.000252706
2954.41	0.000722258	0.00176	0.00159	0.00195	0.00109	0.000318547	-0.000597606	0.000209398
2958.27	0.000702076	0.00174	0.00155	0.00192	0.00105	0.000276731	-0.00059832	0.000196421
2962.12	0.000680235	0.00172	0.00151	0.00194	0.00103	0.000244207	-0.000609706	0.00018222
2965.98	0.000695061	0.00173	0.00153	0.00194	0.00104	0.000240755	-0.000616266	0.000185218
2969.84	0.000749741	0.00176	0.00158	0.00197	0.00109	0.000244984	-0.000626163	0.000212529
2973.7	0.000780498	0.00179	0.00163	0.00201	0.00113	0.000265541	-0.000626925	0.000221494
2977.55	0.000778453	0.0018	0.0016	0.00201	0.00111	0.000270748	-0.000617649	0.000226227
2981.41	0.000738011	0.00176	0.00153	0.00197	0.00107	0.000232437	-0.000664335	0.000231463
2985.27	0.000688931	0.00173	0.00149	0.00193	0.00101	0.000155837	-0.000743293	0.000204136
2989.12	0.000720028	0.00173	0.00152	0.00196	0.00103	0.000192492	-0.000733038	0.000205572
2992.98	0.000741305	0.00174	0.00154	0.00196	0.00108	0.000234481	-0.000709062	0.000214812
2996.84	0.000727019	0.00175	0.00157	0.00193	0.00107	0.000222762	-0.000711193	0.000224521
3000.69	0.00073017	0.00177	0.00156	0.00192	0.00104	0.000187096	-0.000725652	0.000242096
3004.55	0.000718488	0.00173	0.00151	0.00189	0.000996076	0.00014519	-0.000785149	0.00023509
3008.41	0.000720761	0.00173	0.0015	0.00189	0.000987727	0.000142344	-0.000817331	0.000212584
3012.26	0.000766316	0.00176	0.00155	0.00198	0.00106	0.000213422	-0.000761236	0.000203843
3016.12	0.000741427	0.00174	0.00153	0.00199	0.00105	0.000227294	-0.000704102	0.000212262
3019.98	0.000719946	0.00173	0.0015	0.00193	0.000976397	0.000174227	-0.000763195	0.000221098
3023.84	0.00069739	0.00172	0.00145	0.00188	0.000949649	0.000119652	-0.000857945	0.000190032
3027.69	0.000707821	0.00173	0.00146	0.00188	0.000974772	7.5073e-05	-0.000902422	0.000175906
3031.55	0.000720953	0.00175	0.00149	0.00191	0.000976523	7.88204e-05	-0.000943457	0.000176301
3035.41	0.000658881	0.00173	0.00144	0.00186	0.00091307	4.6074e-05	-0.000928701	0.000178044
3039.26	0.000593505	0.00169	0.00138	0.00179	0.000833293	-1.95685e-05	-0.000921426	0.000164776
3043.12	0.000542929	0.00162	0.00135	0.00175	0.000767995	-4.96009e-05	-0.00097124	0.000164815
3046.98	0.000564292	0.0016	0.00135	0.00178	0.000780754	-8.58476e-05	-0.00104	0.000178391
3050.83	0.000615971	0.00162	0.00137	0.00178	0.000833038	-8.65996e-05	-0.00106	0.000186231
3054.69	0.000606274	0.00163	0.00137	0.00175	0.000814355	-8.98552e-05	-0.00107	0.000177646
3058.55	0.000598976	0.00163	0.00136	0.0017	0.000773488	-0.000119703	-0.00112	0.000168277
3062.41	0.000633553	0.00164	0.0014	0.00171	0.000803564	-0.000104089	-0.00114	0.00019372
3066.26	0.000690031	0.00169	0.00145	0.00178	0.000870251	-9.05023e-05	-0.00112	0.000226845
3070.12	0.000638323	0.00159	0.00131	0.00169	0.000752228	-0.000187393	-0.00121	0.000196227
3073.98	0.00055814	0.00153	0.00123	0.00162	0.000654764	-0.000276988	-0.00131	0.000155541
3077.83	0.000543022	0.00157	0.00123	0.00164	0.000654455	-0.0002922	-0.00135	0.000138192
3081.69	0.000515193	0.00153	0.0012	0.00157	0.000583177	-0.000316559	-0.00138	8.77182e-05
3085.55	0.000482558	0.00145	0.00116	0.00149	0.000503336	-0.00038326	-0.00142	5.39576e-05
3089.4	0.000483028	0.00144	0.00112	0.00144	0.000447554	-0.000467073	-0.00153	7.94518e-05
3093.26	0.000497731	0.00145	0.0011	0.00142	0.000397034	-0.000533982	-0.00162	0.000113521
3097.12	0.000488622	0.00144	0.00109	0.00146	0.000372653	-0.000556932	-0.00169	9.19719e-05
3100.97	0.000454465	0.00142	0.00106	0.00147	0.000374404	-0.000597039	-0.00172	9.79457e-05
3104.83	0.000386546	0.00134	0.000956859	0.00134	0.000306449	-0.000724087	-0.00176	6.5227e-05
3108.69	0.000321299	0.00127	0.000886613	0.00123	0.000185859	-0.000839851	-0.00185	2.95028e-05
3112.55	0.000361899	0.00132	0.000905827	0.00122	0.000177884	-0.000826902	-0.0019	8.01341e-05
3116.4	0.000382287	0.00131	0.000915118	0.00125	0.000183199	-0.000827688	-0.00199	7.91786e-05
3120.26	0.000352413	0.00124	0.000855429	0.00119	9.69179e-05	-0.000945969	-0.00208	3.81825e-05
3124.12	0.00031845	0.0012	0.000770432	0.00107	-9.86821e-06	-0.00106	-0.00218	2.0092e-05
3127.97	0.000283198	0.00115	0.00069641	0.000989411	-8.22504e-05	-0.00114	-0.00226	-1.18519e-05
3131.83	0.000231767	0.00111	0.000662845	0.000961678	-0.000162362	-0.00126	-0.00237	-3.07464e-05
3135.69	0.000194291	0.00109	0.000617107	0.000898652	-0.000249661	-0.0013	-0.00242	-2.11363e-05
3139.54	0.000186156	0.00104	0.000551759	0.000834031	-0.000340123	-0.00128	-0.00243	-2.73839e-05
3143.4	0.000135445	0.000989334	0.000463456	0.000771269	-0.000441522	-0.00139	-0.00253	-2.5316e-05
3147.26	6.97375e-05	0.000921235	0.000365362	0.000669461	-0.000524367	-0.00155	-0.00262	-7.39751e-05
3151.11	8.26269e-05	0.000891589	0.000363074	0.000664458	-0.000514464	-0.00157	-0.00263	-9.77937e-05
3154.97	7.21156e-05	0.000898397	0.000361703	0.000618562	-0.000562952	-0.00161	-0.00269	-7.89614e-05
3158.83	4.3372e-05	0.000870842	0.00029784	0.000541347	-0.000663904	-0.00171	-0.00282	-7.01134e-05
3162.68	3.66032e-05	0.000805365	0.000248215	0.000477366	-0.000734351	-0.00183	-0.0029	-0.000110096
3166.54	2.04122e-05	0.000751013	0.000215194	0.000420279	-0.000788564	-0.00191	-0.00297	-0.000117562
3170.4	-1.25321e-05	0.00072259	0.000175644	0.000345362	-0.000845677	-0.00194	-0.00306	-9.63712e-05
3174.26	-1.07323e-05	0.000715519	0.000184418	0.000376713	-0.000839875	-0.00192	-0.00312	-9.12737e-05
3178.11	-1.93796e-05	0.000702262	0.000158933	0.000367214	-0.000845112	-0.00196	-0.0032	-0.000122671
3181.97	-4.2427e-05	0.000703664	0.000122053	0.000293068	-0.000880209	-0.00204	-0.00327	-8.5055e-05
3185.83	-0.000107607	0.000682593	0.000112669	0.000257934	-0.000917648	-0.0021	-0.00326	-0.000105684
3189.68	-0.000120765	0.000631524	4.60253e-05	0.00024428	-0.000977324	-0.00217	-0.0033	-0.000190007
3193.54	-0.000102671	0.000652452	4.6331e-05	0.000225464	-0.000994723	-0.0022	-0.00337	-0.000175521
3197.4	-0.00015776	0.000654625	2.34805e-05	0.000196335	-0.001	-0.00219	-0.00341	-0.000140569
3201.25	-0.000186956	0.000606739	-5.42877e-05	0.00014098	-0.00106	-0.00222	-0.00346	-0.000158865
3205.11	-0.000196023	0.000568149	-0.000124925	6.36811e-05	-0.00115	-0.00229	-0.00354	-0.000241797
3208.97	-0.00022535	0.000575606	-9.79641e-05	6.2184e-05	-0.00113	-0.00234	-0.00357	-0.000232032
3212.82	-0.000204125	0.000589524	-3.71733e-05	0.000136338	-0.00108	-0.00232	-0.00355	-0.00017548
3216.68	-0.000180678	0.000574485	9.27122e-06	0.00019006	-0.0011	-0.00228	-0.00352	-0.000185866
3220.54	-0.00022369	0.000547082	-1.27538e-05	0.000134968	-0.00119	-0.0023	-0.00354	-0.000212933
3224.4	-0.000226401	0.000549878	-0.0001132	6.1493e-05	-0.00124	-0.00236	-0.0036	-0.000221619
3228.25	-0.000203712	0.00058991	-8.07435e-05	0.000134872	-0.00118	-0.00234	-0.00361	-0.000206631
3232.11	-0.000166691	0.000599094	1.58431e-05	0.000200188	-0.0011	-0.00228	-0.00356	-0.000150509
3235.97	-0.000138032	0.000676526	3.88534e-05	0.000188473	-0.00105	-0.00225	-0.00355	-0.000104063
3239.82	-0.00014945	0.000661899	-4.7303e-05	0.000150707	-0.00111	-0.00227	-0.00359	-0.000147051
3243.68	-0.000131842	0.000619344	-4.82996e-05	0.000207873	-0.00108	-0.00222	-0.0036	-0.000184417
3247.54	-0.000156393	0.000660041	-3.52809e-05	0.000240951	-0.00106	-0.00222	-0.00351	-0.000146213
3251.39	-0.000182793	0.000700531	-4.47987e-05	0.000245928	-0.00104	-0.00223	-0.00346	-0.000148555
3255.25	-0.00019182	0.000701853	-2.02841e-05	0.000275301	-0.000983954	-0.00218	-0.00349	-0.000174936
3259.11	-0.000128843	0.000702416	1.22037e-05	0.000309434	-0.000998355	-0.00214	-0.00347	-0.000158413
3262.97	-6.35978e-05	0.00073637	7.4648e-05	0.000373945	-0.000970424	-0.00213	-0.00342	-0.00013566
3266.82	-7.17985e-05	0.000749042	0.000142652	0.000359819	-0.000859692	-0.00206	-0.00335	-0.000125293
3270.68	-2.92754e-05	0.000834619	0.000236837	0.000415483	-0.000751761	-0.00198	-0.00331	-0.000144641
3274.54	8.61685e-06	0.000900097	0.000295886	0.00052138	-0.000707917	-0.00194	-0.0033	-0.000156984
3278.39	7.74859e-06	0.000911609	0.000272169	0.000590043	-0.000710993	-0.0019	-0.00326	-9.81891e-05
3282.25	-2.81993e-05	0.00089652	0.00026901	0.000592185	-0.000731491	-0.00189	-0.00321	-4.60729e-05
3286.11	-3.42288e-05	0.000855294	0.000223883	0.000525812	-0.00076159	-0.00191	-0.00319	-3.28329e-05
3289.96	-1.79088e-05	0.000862322	0.000257899	0.000558915	-0.00067753	-0.00181	-0.00318	-9.26721e-05
3293.82	-1.17181e-06	0.000903649	0.000335199	0.000651278	-0.00058467	-0.00171	-0.00308	-0.000133216
3297.68	-2.1013e-05	0.000895056	0.000356112	0.000680242	-0.000632855	-0.00173	-0.00302	-0.000138649
3301.53	-2.53683e-05	0.000909989	0.000362131	0.000686118	-0.000706548	-0.00169	-0.003	-8.92521e-05
3305.39	2.33194e-05	0.00102	0.000444129	0.000761186	-0.000552184	-0.0016	-0.00289	-7.26394e-05
3309.25	8.96725e-05	0.00106	0.000517511	0.000806105	-0.000392412	-0.00159	-0.00283	-0.000108744
3313.11	4.41596e-05	0.00101	0.000500392	0.000764277	-0.000458882	-0.00161	-0.00287	-0.000130145
3316.96	7.3152e-05	0.00107	0.000524833	0.000841908	-0.000468538	-0.00153	-0.00286	-7.98193e-05
3320.82	0.000150602	0.00113	0.000590779	0.000984885	-0.000399288	-0.00144	-0.00279	-6.68008e-05
3324.68	0.000171156	0.00116	0.000619953	0.00108	-0.000267108	-0.00138	-0.00271	-8.96955e-05
3328.53	0.000144191	0.00119	0.000647066	0.00108	-0.000177613	-0.00135	-0.00263	-5.15424e-05
3332.39	0.000173252	0.00122	0.000730403	0.00114	-0.000136112	-0.00125	-0.00259	-8.64001e-06
3336.25	0.000253594	0.00134	0.000863485	0.00131	1.53239e-05	-0.00106	-0.0025	2.84959e-05
3340.1	0.000196621	0.00132	0.000783876	0.00131	4.57e-05	-0.00104	-0.00244	-4.71342e-05
3343.96	0.000196935	0.00136	0.00078455	0.00128	6.16074e-05	-0.00105	-0.00239	-6.69476e-05
3347.82	0.000222623	0.00141	0.000866805	0.00131	0.000136309	-0.00101	-0.00226	-3.23923e-05
3351.68	0.000257559	0.00143	0.00096253	0.00137	0.000214732	-0.000904393	-0.00221	1.58376e-06
3355.53	0.000345666	0.00153	0.00106	0.00153	0.0002916	-0.000746666	-0.00217	7.71999e-05
3359.39	0.000457389	0.00163	0.00115	0.0017	0.000388098	-0.000658266	-0.00207	9.02803e-05
3363.25	0.000478487	0.00172	0.00126	0.00178	0.000512849	-0.000576811	-0.002	3.57913e-05
3367.1	0.000473608	0.00185	0.00136	0.00184	0.000639162	-0.000470606	-0.00188	4.69992e-05
3370.96	0.000476645	0.00183	0.00134	0.00183	0.000616906	-0.000435121	-0.00177	0.000103877
3374.82	0.000498775	0.00178	0.00134	0.00187	0.000593928	-0.00038358	-0.00173	9.63674e-05
3378.67	0.000551338	0.00182	0.00143	0.00195	0.000760718	-0.00022295	-0.00164	0.000133119
3382.53	0.000606524	0.00191	0.0015	0.00205	0.000981118	-8.78981e-05	-0.00152	0.000148414
3386.39	0.000593577	0.00188	0.00153	0.00211	0.000950287	-0.000107398	-0.0014	0.000106779
3390.24	0.00060832	0.00201	0.00167	0.00225	0.00105	-5.06182e-05	-0.00127	0.000148942
3394.1	0.000695966	0.00225	0.00187	0.00246	0.00129	0.000191548	-0.00116	0.000225541
3397.96	0.000740659	0.00232	0.00189	0.00245	0.00134	0.000357146	-0.0011	0.000190082
3401.82	0.000773754	0.00226	0.00185	0.00239	0.00137	0.000388751	-0.00102	0.00012246
3405.67	0.000791013	0.00226	0.00191	0.00246	0.00143	0.000399924	-0.000902556	0.000143224
3409.53	0.000843647	0.00235	0.002	0.00261	0.00148	0.00052049	-0.000735629	0.000195399
3413.39	0.000955623	0.00245	0.00212	0.00276	0.00158	0.000637681	-0.000633672	0.000259456
3417.24	0.00102	0.00258	0.00225	0.00291	0.00176	0.000705149	-0.000598852	0.000285171
3421.1	0.00103	0.00267	0.00233	0.00307	0.00188	0.000832598	-0.000596805	0.000254722
3424.96	0.000948248	0.00263	0.00226	0.00303	0.00184	0.000834761	-0.000507215	0.000234834
3428.81	0.0009728	0.00261	0.00231	0.00306	0.00194	0.00092553	-0.00036826	0.000273232
3432.67	0.00108	0.00272	0.00254	0.00318	0.00209	0.00119	-0.000188145	0.000309554
3436.53	0.00124	0.00284	0.00267	0.00335	0.00217	0.00137	-1.0239e-05	0.000347012
3440.38	0.00134	0.00295	0.00269	0.00343	0.00227	0.00138	-3.02746e-05	0.000408849
3444.24	0.00143	0.00307	0.00288	0.00358	0.00254	0.00149	-3.92962e-05	0.00041148
3448.1	0.00143	0.00311	0.00298	0.0037	0.00261	0.00158	0.000100658	0.000352812
3451.95	0.00131	0.00299	0.00274	0.00352	0.00239	0.00146	0.000145717	0.000304586
3455.81	0.00134	0.003	0.00273	0.00354	0.00243	0.00151	0.000221538	0.000335635
3459.67	0.00146	0.00318	0.00296	0.00377	0.00271	0.00172	0.000430284	0.000383123
3463.53	0.00149	0.00331	0.00313	0.0039	0.00292	0.00189	0.000543837	0.000390922
3467.38	0.00148	0.0033	0.00314	0.00397	0.00295	0.00199	0.000635853	0.000406237
3471.24	0.00151	0.00337	0.00312	0.00408	0.00299	0.00204	0.000720894	0.00045616
3475.1	0.00156	0.00344	0.00315	0.00414	0.00309	0.00212	0.000798187	0.000478327
3478.95	0.00164	0.00357	0.00335	0.00424	0.00326	0.00229	0.000826636	0.000507854
3482.81	0.00174	0.00367	0.00349	0.00439	0.00337	0.00243	0.000819839	0.000537011
3486.67	0.00174	0.00359	0.00346	0.00441	0.00336	0.00244	0.000917219	0.000534956
3490.52	0.00176	0.00357	0.00352	0.00439	0.00338	0.00246	0.00108	0.000520179
3494.38	0.00186	0.00375	0.00369	0.00453	0.00351	0.00264	0.00122	0.000596159
3498.24	0.0019	0.0039	0.00391	0.00475	0.00372	0.00287	0.00126	0.000659466
3502.09	0.00202	0.0041	0.00412	0.00506	0.00397	0.00303	0.00129	0.000657319
3505.95	0.00199	0.00403	0.00401	0.00501	0.00391	0.00294	0.00132	0.000632705
3509.81	0.00195	0.00394	0.00392	0.00486	0.00386	0.00286	0.00139	0.0006515
3513.67	0.00191	0.00396	0.00382	0.0048	0.00379	0.00288	0.00152	0.00070698
3517.52	0.00189	0.00396	0.00381	0.00478	0.00371	0.00282	0.00144	0.000679351
3521.38	0.00211	0.00427	0.00424	0.00523	0.00415	0.00317	0.00152	0.000722603
3525.24	0.00233	0.0046	0.0046	0.00567	0.00464	0.00352	0.00173	0.000722557
3529.09	0.0022	0.0044	0.00439	0.00542	0.00443	0.00342	0.00178	0.000656082
3532.95	0.00205	0.00417	0.00409	0.00507	0.00405	0.0033	0.00183	0.000660978
3536.81	0.00209	0.00416	0.00415	0.00509	0.00402	0.0033	0.00186	0.000689409
3540.66	0.0022	0.00429	0.00446	0.00533	0.00427	0.00352	0.00197	0.000770504
3544.52	0.00254	0.00475	0.00498	0.00601	0.00502	0.00398	0.00222	0.000832314
3548.38	0.00254	0.00476	0.00496	0.00605	0.00512	0.00395	0.00226	0.000788005
3552.24	0.00238	0.0045	0.00466	0.00574	0.00478	0.00378	0.00216	0.000760999
3556.09	0.00223	0.00436	0.00443	0.00543	0.00445	0.00364	0.00215	0.000717888
3559.95	0.0024	0.0046	0.00465	0.00563	0.00468	0.00378	0.00212	0.000703863
3563.81	0.00301	0.00538	0.00548	0.00667	0.00576	0.00446	0.00227	0.000792253
3567.66	0.00315	0.00557	0.00579	0.00712	0.00623	0.00476	0.00259	0.000799453
3571.52	0.00251	0.00477	0.00492	0.00606	0.0051	0.00411	0.00255	0.000808458
3575.38	0.00231	0.00453	0.00464	0.00562	0.00465	0.00373	0.00228	0.000768674
3579.23	0.00236	0.00464	0.00482	0.00572	0.00478	0.00385	0.00234	0.000735318
3583.09	0.00266	0.00508	0.00529	0.0063	0.00532	0.00434	0.00261	0.000844201
3586.95	0.0031	0.0057	0.00601	0.00718	0.00618	0.00512	0.00301	0.00102
3590.8	0.00301	0.00547	0.00586	0.007	0.0061	0.00519	0.00318	0.000976808
3594.66	0.00303	0.00549	0.00573	0.00694	0.00608	0.00502	0.00308	0.000797281
3598.52	0.00308	0.00567	0.00576	0.00702	0.00616	0.00497	0.00308	0.000773765
3602.38	0.003	0.00548	0.00563	0.00679	0.0059	0.005	0.00314	0.000883076
3606.23	0.00312	0.00563	0.00585	0.00688	0.00598	0.0051	0.0031	0.000951474
3610.09	0.0034	0.00599	0.00617	0.00735	0.00661	0.0052	0.00293	0.00104
3613.95	0.00337	0.00606	0.00617	0.00766	0.00699	0.00519	0.00297	0.00101
3617.8	0.00339	0.00616	0.00626	0.00784	0.00715	0.0053	0.00325	0.000985011
3621.66	0.0032	0.00582	0.00599	0.00734	0.00653	0.0054	0.00349	0.00105
3625.52	0.00329	0.00587	0.00606	0.00738	0.00652	0.0055	0.00353	0.00107
3629.37	0.00375	0.00639	0.00669	0.00824	0.0074	0.00583	0.00378	0.00107
3633.23	0.00322	0.00577	0.00601	0.00736	0.00636	0.00534	0.00367	0.00106
3637.09	0.0028	0.00528	0.00532	0.0064	0.00534	0.00462	0.0031	0.00104
3640.95	0.00269	0.00506	0.0051	0.00614	0.0051	0.00436	0.00268	0.000954829
3644.8	0.00299	0.0055	0.00563	0.00689	0.00596	0.00458	0.00238	0.000844202
3648.66	0.00395	0.00667	0.00715	0.00872	0.00802	0.00572	0.00277	0.000859009
3652.52	0.0034	0.00594	0.00635	0.00763	0.00683	0.00554	0.00316	0.000948493
3656.37	0.0029	0.00536	0.00537	0.0065	0.0056	0.00466	0.00284	0.000967583
3660.23	0.00268	0.00498	0.00496	0.00592	0.00488	0.00422	0.00274	0.000957537
3664.09	0.00266	0.00494	0.00494	0.00576	0.00461	0.0042	0.00268	0.000993912
3667.94	0.00313	0.00563	0.00569	0.00666	0.00558	0.00457	0.00252	0.00104
3671.8	0.00353	0.00628	0.00679	0.00827	0.00739	0.0055	0.00276	0.000967993
3675.66	0.00346	0.00635	0.00689	0.00853	0.00788	0.00575	0.00303	0.000793283
3679.51	0.00305	0.00567	0.00567	0.00698	0.00613	0.00488	0.00289	0.000930077
3683.37	0.00281	0.00528	0.00503	0.00626	0.00521	0.00435	0.00261	0.000971326
3687.23	0.00325	0.00602	0.00583	0.00722	0.00628	0.00489	0.00264	0.000943962
3691.09	0.00354	0.00656	0.00667	0.00806	0.00721	0.00578	0.00358	0.00108
3694.94	0.00309	0.00574	0.00597	0.00723	0.00607	0.00542	0.00385	0.0011
3698.8	0.00293	0.00541	0.00562	0.00684	0.00558	0.00513	0.00358	0.0011
3702.66	0.00304	0.00553	0.00563	0.00689	0.00579	0.00509	0.00344	0.00108
3706.51	0.00325	0.00577	0.00584	0.00725	0.00629	0.00517	0.00341	0.001
3710.37	0.00355	0.00612	0.00644	0.00794	0.00705	0.00555	0.00313	0.000936068
3714.23	0.00324	0.00567	0.00587	0.0072	0.00627	0.00532	0.00317	0.000986557
3718.08	0.0032	0.00568	0.00566	0.00693	0.00595	0.00504	0.00328	0.00104
3721.94	0.00355	0.00632	0.00636	0.00765	0.00672	0.00569	0.00364	0.00103
3725.8	0.0036	0.00639	0.00677	0.00792	0.00709	0.00626	0.00405	0.00104
3729.65	0.00367	0.0064	0.00682	0.008	0.00725	0.00622	0.00406	0.000975296
3733.51	0.00417	0.0072	0.00772	0.00937	0.0088	0.00674	0.00396	0.000891681
3737.37	0.00409	0.00717	0.00764	0.00937	0.00889	0.00669	0.00379	0.000944361
3741.22	0.00364	0.00654	0.00658	0.0081	0.00755	0.0055	0.00301	0.000833519
3745.08	0.00388	0.00695	0.0068	0.00861	0.00802	0.00564	0.00277	0.000831914
3748.94	0.00454	0.00774	0.00769	0.00975	0.00929	0.00628	0.00287	0.00108
3752.8	0.00419	0.00721	0.00734	0.00899	0.00827	0.0059	0.00296	0.00114
3756.65	0.00354	0.00625	0.00637	0.00768	0.00647	0.00524	0.00279	0.00113
3760.51	0.0033	0.00589	0.00588	0.00715	0.00585	0.00491	0.00281	0.00112
3764.37	0.00326	0.00584	0.00574	0.00695	0.00578	0.00486	0.0029	0.00113
3768.22	0.00343	0.00599	0.00614	0.00723	0.00612	0.00519	0.00309	0.00119
3772.08	0.00316	0.00549	0.00577	0.00679	0.00556	0.00504	0.0033	0.00116
3775.94	0.003	0.00525	0.00548	0.00648	0.0052	0.00479	0.00317	0.00108
3779.79	0.00317	0.0056	0.00577	0.00692	0.00567	0.00508	0.0033	0.00112
3783.65	0.00314	0.00573	0.00582	0.00702	0.00588	0.00525	0.00351	0.00116
3787.51	0.00289	0.00549	0.00548	0.00661	0.00552	0.00493	0.00344	0.0011
3791.36	0.00265	0.00513	0.0052	0.0063	0.00513	0.00475	0.00331	0.00106
3795.22	0.00288	0.00545	0.0056	0.00683	0.00573	0.00498	0.00315	0.00106
3799.08	0.00361	0.00656	0.00651	0.00821	0.00739	0.00568	0.00345	0.00111
3802.94	0.00364	0.00678	0.00666	0.0084	0.00775	0.00584	0.00363	0.00107
3806.79	0.00317	0.00601	0.006	0.00732	0.00659	0.00535	0.00343	0.00106
3810.65	0.0029	0.00556	0.00546	0.00662	0.00573	0.00493	0.00332	0.0011
3814.51	0.00323	0.00614	0.00594	0.00723	0.00633	0.00518	0.00327	0.00115
3818.36	0.00411	0.00731	0.00714	0.00885	0.00792	0.00615	0.00371	0.00128
3822.22	0.00402	0.00708	0.00708	0.00879	0.00773	0.00613	0.00385	0.00126
3826.08	0.0034	0.00618	0.00628	0.00767	0.00656	0.00559	0.00346	0.00113
3829.93	0.00318	0.00597	0.00596	0.00728	0.00617	0.0054	0.00324	0.00108
3833.79	0.00364	0.00666	0.00649	0.008	0.0071	0.00562	0.00331	0.00107
3837.65	0.00423	0.0074	0.00745	0.00915	0.00847	0.00626	0.0036	0.000957021
3841.51	0.00378	0.00678	0.00694	0.00839	0.00765	0.0062	0.00391	0.00107
3845.36	0.00323	0.00599	0.00605	0.00731	0.00635	0.00554	0.00382	0.00124
3849.22	0.00337	0.00622	0.00608	0.0075	0.00655	0.00528	0.00353	0.00118
3853.08	0.00409	0.00741	0.00732	0.00918	0.00853	0.00608	0.00379	0.00101
3856.93	0.00362	0.00664	0.00681	0.00825	0.00742	0.00624	0.0041	0.0009836
3860.79	0.00342	0.00622	0.00631	0.00747	0.00664	0.00576	0.00365	0.00101
3864.65	0.00378	0.00645	0.00671	0.00794	0.00728	0.00598	0.0036	0.00102
3868.5	0.00411	0.00693	0.00717	0.00866	0.00788	0.00628	0.00405	0.0011
3872.36	0.00409	0.00709	0.00704	0.00854	0.00764	0.00618	0.0043	0.00121
3876.22	0.0034	0.00616	0.00626	0.00755	0.00649	0.00589	0.00408	0.00112
3880.07	0.00338	0.00614	0.00647	0.0078	0.00671	0.00605	0.00405	0.00111
3883.93	0.00381	0.0067	0.00699	0.00842	0.00751	0.00639	0.00455	0.00125
3887.79	0.00379	0.00661	0.00685	0.00822	0.0074	0.00626	0.00469	0.00128
3891.65	0.00355	0.00638	0.00667	0.00795	0.00703	0.00617	0.00448	0.00122
3895.5	0.00337	0.0062	0.00654	0.00778	0.00677	0.0062	0.00446	0.00121
3899.36	0.00366	0.00677	0.0071	0.00864	0.00774	0.00658	0.0046	0.00119
3903.22	0.00393	0.00735	0.00761	0.00946	0.00858	0.00725	0.00508	0.00123
3907.07	0.00345	0.00653	0.00664	0.00812	0.00701	0.00656	0.00495	0.00124
3910.93	0.00321	0.00604	0.00604	0.00727	0.0061	0.00593	0.00477	0.00121
3914.79	0.00348	0.00635	0.00643	0.00774	0.00661	0.00615	0.00485	0.00133
3918.64	0.00375	0.00672	0.00698	0.00847	0.00735	0.00672	0.00516	0.00139
3922.5	0.00368	0.00662	0.00689	0.00834	0.00726	0.0068	0.00518	0.00135
3926.36	0.00353	0.00646	0.00681	0.0081	0.00714	0.00666	0.00508	0.00126
3930.22	0.00348	0.00659	0.0069	0.00826	0.00746	0.00665	0.0051	0.00122
3934.07	0.0034	0.00663	0.00665	0.00823	0.00733	0.00666	0.00529	0.0013
3937.93	0.00329	0.0064	0.00632	0.00784	0.00681	0.00647	0.00531	0.00136
3941.79	0.00341	0.00646	0.00656	0.00802	0.00705	0.00664	0.00535	0.00129
3945.64	0.00358	0.00662	0.00683	0.00837	0.00737	0.00689	0.00546	0.00134
3949.5	0.00365	0.00671	0.00687	0.00851	0.0074	0.00697	0.00556	0.00135
3953.36	0.0035	0.00652	0.00651	0.00812	0.00706	0.00676	0.00551	0.00133
3957.21	0.00348	0.00641	0.00645	0.00791	0.00697	0.00671	0.00543	0.00135
3961.07	0.0036	0.00654	0.00666	0.0081	0.00717	0.00682	0.00565	0.00138
3964.93	0.00356	0.00648	0.00664	0.00808	0.00716	0.00683	0.0058	0.00134
3968.78	0.00344	0.00643	0.00652	0.00802	0.00702	0.00679	0.0057	0.00127
3972.64	0.0035	0.00659	0.00658	0.00825	0.00716	0.00694	0.00581	0.00132
3976.5	0.0035	0.00666	0.00659	0.00826	0.00724	0.00696	0.0059	0.00135
3980.36	0.00342	0.00656	0.00646	0.00806	0.00709	0.0069	0.00582	0.00127
3984.21	0.0034	0.00647	0.00642	0.00795	0.00702	0.00692	0.00589	0.00129
3988.07	0.00344	0.00654	0.00648	0.00797	0.00709	0.00696	0.00599	0.0013
3991.93	0.00353	0.00669	0.00664	0.00816	0.00729	0.0071	0.00607	0.00133
3995.78	0.00353	0.00673	0.00667	0.00818	0.00735	0.00717	0.00611	0.00142
3999.64	0.00354	0.00669	0.00665	0.00809	0.00729	0.00709	0.00613	0.00141
4003.5	0	0	0	0	0	0	0	0

[truncated: 35 more sheets: Figure 5a, Figure 5b, Figure 5c, Figure 5d, Figure 6a, Figure 6b, Figure 6c, Figure S1, Figure S2a, Figure S2b, Figure S5a, Figure S5b, Figure S6a, Figure S6b, Figure S7a, Figure S7b, Figure S8a, Figure S8b, Figure S9, Figure S10 …]
